# Supplementary material for: PAX7 target genes are globally repressed in facioscapulohumeral muscular dystrophy skeletal muscle
Source: Nat Commun. 2017 Dec 18;8:2152. doi: 10.1038/s41467-017-01200-4 (PMC5735185; doi:10.1038/s41467-017-01200-4)
Supplement: Supplementary file 4 — Supplementary Dataset 1 [file 41467_2017_1200_MOESM4_ESM.xlsx]

## Sheet: Table_S1
Choi et al. 2016 DUX4 up-regulated targets
EnsembleGeneId	Gene Symbol	Gene Name
ENSG00000117152	RGS4	regulator of G-protein signaling 4(RGS4)
ENSG00000163947	ARHGEF3	Rho guanine nucleotide exchange factor 3(ARHGEF3)
ENSG00000171940	ZNF217	zinc finger protein 217(ZNF217)
ENSG00000180532	ZSCAN4	zinc finger and SCAN domain containing 4(ZSCAN4)
ENSG00000189184	PCDH18	protocadherin 18(PCDH18)
ENSG00000196946	ZNF705A	zinc finger protein 705A(ZNF705A)
ENSG00000198805	PNP	purine nucleoside phosphorylase(PNP)
ENSG00000263465	SRSF8	serine and arginine rich splicing factor 8(SRSF8)
ENSG00000267908	NA	NA
ENSG00000134853	PDGFRA	platelet derived growth factor receptor alpha(PDGFRA)
ENSG00000258873	DUXA	double homeobox A(DUXA)
ENSG00000116741	RGS2	regulator of G-protein signaling 2(RGS2)
ENSG00000215372	ZNF705G	zinc finger protein 705G(ZNF705G)
ENSG00000251258	RFPL4B	ret finger protein like 4B(RFPL4B)
ENSG00000251163	NA	NA
ENSG00000113532	ST8SIA4	ST8 alpha-N-acetyl-neuraminide alpha-2,8-sialyltransferase 4(ST8SIA4)
ENSG00000214534	NA	NA
ENSG00000235268	KDM4E	lysine demethylase 4E(KDM4E)
ENSG00000111912	NCOA7	nuclear receptor coactivator 7(NCOA7)
ENSG00000064989	CALCRL	calcitonin receptor like receptor(CALCRL)
ENSG00000169271	HSPB3	heat shock protein family B (small) member 3(HSPB3)
ENSG00000144369	FAM171B	family with sequence similarity 171 member B(FAM171B)
ENSG00000204532	NA	NA
ENSG00000144010	NA	NA
ENSG00000242265	PEG10	paternally expressed 10(PEG10)
ENSG00000112773	FAM46A	family with sequence similarity 46 member A(FAM46A)
ENSG00000150347	ARID5B	AT-rich interaction domain 5B(ARID5B)
ENSG00000120952	PRAMEF2	PRAME family member 2(PRAMEF2)
ENSG00000154642	c21orf91	chromosome 21 open reading frame 91(C21orf91)
ENSG00000131864	USP29	ubiquitin specific peptidase 29(USP29)
ENSG00000236941	NA	NA
ENSG00000119986	AVPI1	arginine vasopressin induced 1(AVPI1)
ENSG00000125651	GTF2F1	general transcription factor IIF subunit 1(GTF2F1)
ENSG00000138449	SLC40A1	solute carrier family 40 member 1(SLC40A1)
ENSG00000122257	RBBP6	RB binding protein 6, ubiquitin ligase(RBBP6)
ENSG00000120549	KIAA1217	KIAA1217(KIAA1217)
ENSG00000173545	ZNF622	zinc finger protein 622(ZNF622)
ENSG00000196470	SIAH1	siah E3 ubiquitin protein ligase 1(SIAH1)
ENSG00000205293	LINC01602	long intergenic non-protein coding RNA 1602(LINC01602)
ENSG00000138231	DBR1	debranching RNA lariats 1(DBR1)
ENSG00000141682	PMAIP1	phorbol-12-myristate-13-acetate-induced protein 1(PMAIP1)
ENSG00000049130	KITLG	KIT ligand(KITLG)
ENSG00000175984	DENND2C	DENN domain containing 2C(DENND2C)
ENSG00000013441	CLK1	CDC like kinase 1(CLK1)
ENSG00000112619	PRPH2	peripherin 2(PRPH2)
ENSG00000164830	OXR1	oxidation resistance 1(OXR1)
ENSG00000116721	PRAMEF1	PRAME family member 1(PRAMEF1)
ENSG00000106546	AHR	aryl hydrocarbon receptor(AHR)
ENSG00000177409	SAMD9L	sterile alpha motif domain containing 9 like(SAMD9L)
ENSG00000181467	RAP2B	RAP2B, member of RAS oncogene family(RAP2B)
ENSG00000164920	osr2	odd-skipped related transciption factor 2(OSR2)
ENSG00000106829	TLE4	transducin like enhancer of split 4(TLE4)
ENSG00000164949	GEM	GTP binding protein overexpressed in skeletal muscle(GEM)
ENSG00000056558	TRAF1	TNF receptor associated factor 1(TRAF1)
ENSG00000189348	FAM90A27P	family with sequence similarity 90 member A27, pseudogene(FAM90A27P)
ENSG00000164300	SERINC5	serine incorporator 5(SERINC5)
ENSG00000069667	RORA	RAR related orphan receptor A(RORA)
ENSG00000181744	c3orf58	chromosome 3 open reading frame 58(C3orf58)
ENSG00000144015	TRIM43	tripartite motif containing 43(TRIM43)
ENSG00000179119	SPTY2D1	SPT2 chromatin protein domain containing 1(SPTY2D1)
ENSG00000162231	NXF1	nuclear RNA export factor 1(NXF1)
ENSG00000124766	SOX4	SRY-box 4(SOX4)
ENSG00000133639	BTG1	BTG anti-proliferation factor 1(BTG1)
ENSG00000113070	HBEGF	heparin binding EGF like growth factor(HBEGF)
ENSG00000268799	NA	NA
ENSG00000143013	LMO4	LIM domain only 4(LMO4)
ENSG00000137947	GTF2B	general transcription factor IIB(GTF2B)
ENSG00000173597	SULT1B1	sulfotransferase family 1B member 1(SULT1B1)
ENSG00000123610	TNFAIP6	TNF alpha induced protein 6(TNFAIP6)
ENSG00000169851	PCDH7	protocadherin 7(PCDH7)
ENSG00000236345	NA	NA
ENSG00000168916	ZNF608	zinc finger protein 608(ZNF608)
ENSG00000119917	IFIT3	interferon induced protein with tetratricopeptide repeats 3(IFIT3)
ENSG00000166579	NDEL1	nudE neurodevelopment protein 1 like 1(NDEL1)
ENSG00000147883	CDKN2B	cyclin dependent kinase inhibitor 2B(CDKN2B)
ENSG00000136158	SPRY2	sprouty RTK signaling antagonist 2(SPRY2)
ENSG00000179921	GPBAR1	G protein-coupled bile acid receptor 1(GPBAR1)
ENSG00000150316	CWC15	CWC15 spliceosome associated protein homolog(CWC15)
ENSG00000166128	RAB8B	RAB8B, member RAS oncogene family(RAB8B)
ENSG00000102468	HTR2A	5-hydroxytryptamine receptor 2A(HTR2A)
ENSG00000122042	UBL3	ubiquitin like 3(UBL3)
ENSG00000109756	RAPGEF2	Rap guanine nucleotide exchange factor 2(RAPGEF2)
ENSG00000157500	APPL1	adaptor protein, phosphotyrosine interacting with PH domain and leucine zipper 1(APPL1)
ENSG00000119922	IFIT2	interferon induced protein with tetratricopeptide repeats 2(IFIT2)
ENSG00000001167	NFYA	nuclear transcription factor Y subunit alpha(NFYA)
ENSG00000170162	VGLL2	vestigial like family member 2(VGLL2)
ENSG00000180332	KCTD4	potassium channel tetramerization domain containing 4(KCTD4)
ENSG00000007944	MYLIP	myosin regulatory light chain interacting protein(MYLIP)
ENSG00000171522	PTGER4	prostaglandin E receptor 4(PTGER4)
ENSG00000257951	NA	NA
ENSG00000204138	PHACTR4	phosphatase and actin regulator 4(PHACTR4)
ENSG00000197147	LRRC8B	leucine rich repeat containing 8 family member B(LRRC8B)
ENSG00000138650	PCDH10	protocadherin 10(PCDH10)
ENSG00000185634	SHC4	SHC adaptor protein 4(SHC4)
ENSG00000153046	CDYL	chromodomain Y-like(CDYL)
ENSG00000152684	PELO	pelota homolog (Drosophila)(PELO)
ENSG00000122644	ARL4A	ADP ribosylation factor like GTPase 4A(ARL4A)
ENSG00000152977	ZIC1	Zic family member 1(ZIC1)
ENSG00000115363	EVA1A	eva-1 homolog A, regulator of programmed cell death(EVA1A)
ENSG00000058063	ATP11B	ATPase phospholipid transporting 11B (putative)(ATP11B)
ENSG00000182957	SPATA13	spermatogenesis associated 13(SPATA13)
ENSG00000174749	C4orf32	chromosome 4 open reading frame 32(C4orf32)
ENSG00000162981	FAM84A	family with sequence similarity 84 member A(FAM84A)
ENSG00000165805	C12orf50	chromosome 12 open reading frame 50(C12orf50)
ENSG00000182330	PRAMEF8	PRAME family member 8(PRAMEF8)
ENSG00000174010	KLHL15	kelch like family member 15(KLHL15)
ENSG00000111961	SASH1	SAM and SH3 domain containing 1(SASH1)
ENSG00000151458	ANKRD50	ankyrin repeat domain 50(ANKRD50)
ENSG00000163349	HIPK1	homeodomain interacting protein kinase 1(HIPK1)
ENSG00000221869	CEBPD	CCAAT/enhancer binding protein delta(CEBPD)
ENSG00000049759	NEDD4L	neural precursor cell expressed, developmentally down-regulated 4-like, E3 ubiquitin protein ligase(NEDD4L)
ENSG00000159082	SYNJ1	synaptojanin 1(SYNJ1)
ENSG00000166292	TMEM100	transmembrane protein 100(TMEM100)
ENSG00000149792	MRPL49	mitochondrial ribosomal protein L49(MRPL49)
ENSG00000107105	ELAVL2	ELAV like RNA binding protein 2(ELAVL2)
ENSG00000113594	LIFR	leukemia inhibitory factor receptor alpha(LIFR)
ENSG00000085449	WDFY1	WD repeat and FYVE domain containing 1(WDFY1)
ENSG00000188313	PLSCR1	phospholipid scramblase 1(PLSCR1)
ENSG00000239275	NA	NA
ENSG00000239474	KLHL41	kelch like family member 41(KLHL41)
ENSG00000140262	TCF12	transcription factor 12(TCF12)
ENSG00000140285	FGF7	fibroblast growth factor 7(FGF7)
ENSG00000144188	NA	NA
ENSG00000138134	STAMBPL1	STAM binding protein like 1(STAMBPL1)
ENSG00000197579	TOPORS	TOP1 binding arginine/serine rich protein(TOPORS)
ENSG00000204481	PRAMEF14	PRAME family member 14(PRAMEF14)
ENSG00000138496	PARP9	poly(ADP-ribose) polymerase family member 9(PARP9)
ENSG00000127955	GNAI1	G protein subunit alpha i1(GNAI1)
ENSG00000204510	PRAMEF7	PRAME family member 7(PRAMEF7)
ENSG00000269118	NA	NA
ENSG00000163347	CLDN1	claudin 1(CLDN1)
ENSG00000186469	GNG2	G protein subunit gamma 2(GNG2)
ENSG00000125848	FLRT3	fibronectin leucine rich transmembrane protein 3(FLRT3)
ENSG00000104497	SNX16	sorting nexin 16(SNX16)
ENSG00000064651	SLC12A2	solute carrier family 12 member 2(SLC12A2)
ENSG00000116726	PRAMEF12	PRAME family member 12(PRAMEF12)
ENSG00000008086	CDKL5	cyclin dependent kinase like 5(CDKL5)
ENSG00000226185	NA	NA
ENSG00000125630	POLR1B	RNA polymerase I subunit B(POLR1B)
ENSG00000139793	MBNL2	muscleblind like splicing regulator 2(MBNL2)
ENSG00000184384	MAML2	mastermind like transcriptional coactivator 2(MAML2)
ENSG00000203756	TMEM244	transmembrane protein 244(TMEM244)
ENSG00000073150	PANX2	pannexin 2(PANX2)
ENSG00000076053	RBM7	RNA binding motif protein 7(RBM7)
ENSG00000170689	HOXB9	homeobox B9(HOXB9)
ENSG00000041353	RAB27B	RAB27B, member RAS oncogene family(RAB27B)
ENSG00000173334	TRIB1	tribbles pseudokinase 1(TRIB1)
ENSG00000225190	MIR4315-1	microRNA 4315-1(MIR4315-1)
ENSG00000135378	PRRG4	proline rich and Gla domain 4(PRRG4)
ENSG00000149050	ZNF214	zinc finger protein 214(ZNF214)
ENSG00000171488	LRRC8C	leucine rich repeat containing 8 family member C(LRRC8C)
ENSG00000173926	2003-03-01	membrane associated ring-CH-type finger 3(MARCH3)
ENSG00000128250	RFPL1	ret finger protein like 1(RFPL1)
ENSG00000249516	NA	NA
ENSG00000173598	NUDT4	nudix hydrolase 4(NUDT4)
ENSG00000123700	KCNJ2	potassium voltage-gated channel subfamily J member 2(KCNJ2)
ENSG00000101871	MID1	midline 1(MID1)
ENSG00000115339	GALNT3	polypeptide N-acetylgalactosaminyltransferase 3(GALNT3)
ENSG00000113742	CPEB4	cytoplasmic polyadenylation element binding protein 4(CPEB4)
ENSG00000122420	PTGFR	prostaglandin F receptor(PTGFR)
ENSG00000254535	PABPC4L	poly(A) binding protein cytoplasmic 4 like(PABPC4L)
ENSG00000242110	AMACR	alpha-methylacyl-CoA racemase(AMACR)
ENSG00000092931	MFSD11	major facilitator superfamily domain containing 11(MFSD11)
ENSG00000167232	znf91	zinc finger protein 91(ZNF91)
ENSG00000213516	RBMXL1	RNA binding motif protein, X-linked like 1(RBMXL1)
ENSG00000249028	NA	NA
ENSG00000175105	ZNF654	zinc finger protein 654(ZNF654)
ENSG00000107560	RAB11FIP2	RAB11 family interacting protein 2(RAB11FIP2)
ENSG00000234944	LOC101929445	uncharacterized LOC101929445(LOC101929445)
ENSG00000112246	SIM1	single-minded family bHLH transcription factor 1(SIM1)
ENSG00000276623	NA	NA
ENSG00000185860	CCDC190	coiled-coil domain containing 190(CCDC190)
ENSG00000109689	STIM2	stromal interaction molecule 2(STIM2)
ENSG00000211455	STK38L	serine/threonine kinase 38 like(STK38L)
ENSG00000095739	BAMBI	BMP and activin membrane bound inhibitor(BAMBI)
ENSG00000180263	FGD6	FYVE, RhoGEF and PH domain containing 6(FGD6)
ENSG00000163508	EOMES	eomesodermin(EOMES)
ENSG00000268230	NA	NA
ENSG00000138640	FAM13A	family with sequence similarity 13 member A(FAM13A)
ENSG00000083097	DOPEY1	dopey family member 1(DOPEY1)
ENSG00000148572	NRBF2	nuclear receptor binding factor 2(NRBF2)
ENSG00000125650	PSPN	persephin(PSPN)
ENSG00000135324	MRAP2	melanocortin 2 receptor accessory protein 2(MRAP2)
ENSG00000114423	CBLB	Cbl proto-oncogene B(CBLB)
ENSG00000198455	ZXDB	zinc finger, X-linked, duplicated B(ZXDB)
ENSG00000104447	TRPS1	transcriptional repressor GATA binding 1(TRPS1)
ENSG00000198774	RASSF9	Ras association domain family member 9(RASSF9)
ENSG00000241749	RPSAP52	ribosomal protein SA pseudogene 52(RPSAP52)
ENSG00000197329	PELI1	pellino E3 ubiquitin protein ligase 1(PELI1)
ENSG00000205622	NA	NA
ENSG00000270673	YTHDF3-AS1	YTHDF3 antisense RNA 1 (head to head)(YTHDF3-AS1)
ENSG00000218725	NA	NA
ENSG00000214249	CTAGE11P	CTAGE family member 11, pseudogene(CTAGE11P)
ENSG00000136160	EDNRB	endothelin receptor type B(EDNRB)
ENSG00000138135	CH25H	cholesterol 25-hydroxylase(CH25H)
ENSG00000163376	KBTBD8	kelch repeat and BTB domain containing 8(KBTBD8)
ENSG00000119703	ZC2HC1C	zinc finger C2HC-type containing 1C(ZC2HC1C)
ENSG00000164327	RICTOR	RPTOR independent companion of MTOR complex 2(RICTOR)
ENSG00000266709	MGC12916	uncharacterized protein MGC12916(MGC12916)
ENSG00000123600	METTL8	methyltransferase like 8(METTL8)
ENSG00000006468	ETV1	ETS variant 1(ETV1)
ENSG00000168405	NA	NA
ENSG00000269446	NA	NA
ENSG00000248152	NA	NA
ENSG00000255855	NA	NA
ENSG00000147145	LPAR4	lysophosphatidic acid receptor 4(LPAR4)
ENSG00000088756	ARHGAP28	Rho GTPase activating protein 28(ARHGAP28)
ENSG00000130066	SAT1	spermidine/spermine N1-acetyltransferase 1(SAT1)
ENSG00000128253	RFPL2	ret finger protein like 2(RFPL2)
ENSG00000164125	FAM198B	family with sequence similarity 198 member B(FAM198B)
ENSG00000169989	TIGD4	tigger transposable element derived 4(TIGD4)
ENSG00000064309	CDON	cell adhesion associated, oncogene regulated(CDON)
