# Supplementary material for: PAX7 target genes are globally repressed in facioscapulohumeral muscular dystrophy skeletal muscle
Source: Nat Commun. 2017 Dec 18;8:2152. doi: 10.1038/s41467-017-01200-4 (PMC5735185; doi:10.1038/s41467-017-01200-4)
Supplement: Supplementary file 5 — Supplementary Dataset 2 [file 41467_2017_1200_MOESM5_ESM.xlsx]

## Sheet: Table_S2
Geng et al. 2012 DUX4 up regulated targets
EntrezGeneID	Gene Symbol	Gene Name
201516	ZSCAN4	zinc finger and SCAN domain containing 4(ZSCAN4)
653192	TRIM43B	tripartite motif containing 43B(TRIM43B)
390031	SSU72P2	SSU72 pseudogene 2(SSU72P2)
340970	TRIM53CP	tripartite motif containing 53C, pseudogene(TRIM53CP)
643263	SSU72P6	SSU72 pseudogene 6(SSU72P6)
391769	H3.Y	histone cluster 2, H3c pseudogene(H3.Y)
196120	SSU72P5	SSU72 pseudogene 5(SSU72P5)
100129128	KHDC1L	KH domain containing 1 like(KHDC1L)
84767	TRIM51	tripartite motif-containing 51(TRIM51)
642362	NA	NA
284428	MBD3L5	methyl-CpG binding domain protein 3 like 5(MBD3L5)
643445	TRIM43CP	tripartite motif containing 43C, pseudogene(TRIM43CP)
162979	ZNF296	zinc finger protein 296(ZNF296)
645669	NA	NA
400736	PRAMEF13	PRAME family member 13(PRAMEF13)
343070	PRAMEF9	PRAME family member 9(PRAMEF9)
8900	CCNA1	cyclin A1(CCNA1)
440040	LOC440040	glutamate metabotropic receptor 5 pseudogene(LOC440040)
100134199	NA	NA
4860	PNP	purine nucleoside phosphorylase(PNP)
400735	PRAMEF4	PRAME family member 4(PRAMEF4)
441584	SSU72P4	SSU72 pseudogene 4(SSU72P4)
10740	RFPL1S	RFPL1 antisense RNA 1(RFPL1S)
729458	LOC729458	methyl-CpG-binding domain protein 3-like 2(LOC729458)
642148	NA	NA
340096	H3.X	histone cluster 2, H3d pseudogene(H3.X)
653656	MBD3L4	methyl-CpG binding domain protein 3 like 4(MBD3L4)
399939	TRIM49D1	tripartite motif containing 49D1(TRIM49D1)
100128202	NA	NA
10739	RFPL2	ret finger protein like 2(RFPL2)
730974	PRELID3BP7	PRELI domain containing 3B pseudogene 7(PRELID3BP7)
729384	TRIM49D2	tripartite motif containing 49D2(TRIM49D2)
125997	MBD3L2	methyl-CpG binding domain protein 3 like 2(MBD3L2)
442247	RFPL4B	ret finger protein like 4B(RFPL4B)
5988	RFPL1	ret finger protein like 1(RFPL1)
653657	MBD3L3	methyl-CpG binding domain protein 3 like 3(MBD3L3)
10738	RFPL3	ret finger protein like 3(RFPL3)
3303	HSPA1A	heat shock protein family A (Hsp70) member 1A(HSPA1A)
343068	Pramef5	PRAME family member 5(PRAMEF5)
79097	TRIM48	tripartite motif containing 48(TRIM48)
136157	SSU72P8	SSU72 pseudogene 8(SSU72P8)
3212	HOXB2	homeobox B2(HOXB2)
651308	NA	NA
100134006	NA	NA
654101	NA	NA
728513	PNMA6B	paraneoplastic Ma antigen family member 6B (pseudogene)(PNMA6B)
653194	KHDC1P1	KH homology domain containing 1 pseudogene 1(KHDC1P1)
653111	NA	NA
645558	FAM90A22P	family with sequence similarity 90, member A22(FAM90A22P)
3040	HBA2	hemoglobin subunit alpha 2(HBA2)
65121	PRAMEF1	PRAME family member 1(PRAMEF1)
642569	TRIM53AP	tripartite motif containing 53A, pseudogene(TRIM53AP)
4953	ODC1	ornithine decarboxylase 1(ODC1)
441871	PRAMEF7	PRAME family member 7(PRAMEF7)
100130652	NA	NA
285299	LOC285299	FSHD region gene 2 family, member C-like(LOC285299)
646698	ZSCAN5DP	zinc finger and SCAN domain containing 5D pseudogene(ZSCAN5DP)
10482	NXF1	nuclear RNA export factor 1(NXF1)
729516	NA	NA
57093	TRIM49	tripartite motif containing 49(TRIM49)
51503	CWC15	CWC15 spliceosome associated protein homolog(CWC15)
6515	SLC2A3	solute carrier family 2 member 3(SLC2A3)
642219	NA	NA
399940	TRIM51EP	tripartite motif-containing 51E, pseudogene(TRIM51EP)
6477	SIAH1	siah E3 ubiquitin protein ligase 1(SIAH1)
653619	PRAMEF15	PRAME family member 15(PRAMEF15)
100131392	NA	NA
80759	KHDC1	KH homology domain containing 1(KHDC1)
79866	BORA	bora, aurora kinase A activator(BORA)
120146	TRIM64	tripartite motif containing 64(TRIM64)
645425	PRAMEF20	PRAME family member 20(PRAMEF20)
127068	OR2T34	olfactory receptor family 2 subfamily T member 34(OR2T34)
730167	NA	NA
401860	NA	NA
440077	ZNF705A	zinc finger protein 705A(ZNF705A)
65265	c8orf33	chromosome 8 open reading frame 33(C8orf33)
390999	PRAMEF12	PRAME family member 12(PRAMEF12)
10929	SRSF8	serine and arginine rich splicing factor 8(SRSF8)
129868	TRIM43	tripartite motif containing 43(TRIM43)
283116	TRIM49B	tripartite motif containing 49B(TRIM49B)
646754	TRIM64C	tripartite motif containing 64C(TRIM64C)
3304	hspa1b	heat shock protein family A (Hsp70) member 1B(HSPA1B)
333932	HIST2H3A	histone cluster 2 H3 family member a(HIST2H3A)
342933	ZSCAN5B	zinc finger and SCAN domain containing 5B(ZSCAN5B)
760	CA2	carbonic anhydrase 2(CA2)
10189	ALYREF	Aly/REF export factor(ALYREF)
140735	DYNLL2	dynein light chain LC8-type 2(DYNLL2)
10568	SLC34A2	solute carrier family 34 member 2(SLC34A2)
23415	KCNH4	potassium voltage-gated channel subfamily H member 4(KCNH4)
729700	NA	NA
100131539	ZNF705E	zinc finger protein 705E(ZNF705E)
3039	hba1	hemoglobin subunit alpha 1(HBA1)
65122	PRAMEF2	PRAME family member 2(PRAMEF2)
653978	NA	NA
642127	NA	NA
402207	NA	NA
100133984	NA	NA
10808	HSPH1	heat shock protein family H (Hsp110) member 1(HSPH1)
391766	NA	NA
652433	NA	NA
254170	FBXO33	F-box protein 33(FBXO33)
729706	NA	NA
645373	RPL21P76	ribosomal protein L21 pseudogene 76(RPL21P76)
391764	NA	NA
647827	NA	NA
732393	NA	NA
90441	ZNF622	zinc finger protein 622(ZNF622)
649345	NA	NA
100132564	NA	NA
391002	PRAMEF8	PRAME family member 8(PRAMEF8)
220042	DDIAS	DNA damage induced apoptosis suppressor(DDIAS)
402199	NA	NA
7764	ZNF217	zinc finger protein 217(ZNF217)
391742	LOC391742	TAF11 RNA polymerase II, TATA box binding protein (TBP)-associated factor, 28kDa pseudogene(LOC391742)
343071	PRAMEF10	PRAME family member 10(PRAMEF10)
342900	LEUTX	leucine twenty homeobox(LEUTX)
646103	LOC646103	TAF11 RNA polymerase II, TATA box binding protein (TBP)-associated factor, 28kDa pseudogene(LOC646103)
440561	Pramef6	PRAME family member 6(PRAMEF6)
391767	NA	NA
440560	PRAMEF11	PRAME family member 11(PRAMEF11)
285697	LOC285697	TAF11 RNA polymerase II, TATA box binding protein (TBP)-associated factor, 28kDa pseudogene(LOC285697)
440563	HNRNPCL2	heterogeneous nuclear ribonucleoprotein C-like 2(HNRNPCL2)
729731	NA	NA
414325	DEFB103A	defensin beta 103A(DEFB103A)
55138	Fam90a1	family with sequence similarity 90 member A1(FAM90A1)
56666	PANX2	pannexin 2(PANX2)
284355	TPRX1	tetrapeptide repeat homeobox 1(TPRX1)
54680	ZNHIT6	zinc finger HIT-type containing 6(ZNHIT6)
646066	LOC646066	TAF11 RNA polymerase II, TATA box binding protein (TBP)-associated factor, 28kDa pseudogene(LOC646066)
6662	SOX9	SRY-box 9(SOX9)
24144	TFIP11	tuftelin interacting protein 11(TFIP11)
729368	NA	NA
8227	AKAP17A	A-kinase anchoring protein 17A(AKAP17A)
11272	PRR4	proline rich 4 (lacrimal)(PRR4)
51163	DBR1	debranching RNA lariats 1(DBR1)
8106	PABPN1	poly(A) binding protein nuclear 1(PABPN1)
729694	NA	NA
100133446	NA	NA
100169760	RNA5S9	RNA, 5S ribosomal 9(RNA5S9)
729528	PRAMEF14	PRAME family member 14(PRAMEF14)
440053	NA	NA
342934	NA	NA
419	ART3	ADP-ribosyltransferase 3(ART3)
28969	BZW2	basic leucine zipper and W2 domains 2(BZW2)
144108	SPTY2D1	SPT2 chromatin protein domain containing 1(SPTY2D1)
25805	BAMBI	BMP and activin membrane bound inhibitor(BAMBI)
441317	FAM90A7P	putative protein FAM90A7(FAM90A7P)
1958	EGR1	early growth response 1(EGR1)
129025	ZNF280A	zinc finger protein 280A(ZNF280A)
160419	C12orf50	chromosome 12 open reading frame 50(C12orf50)
84548	TMEM185A	transmembrane protein 185A(TMEM185A)
3306	HSPA2	heat shock protein family A (Hsp70) member 2(HSPA2)
649330	HNRNPCL3	heterogeneous nuclear ribonucleoprotein C-like 3(HNRNPCL3)
400754	NA	NA
79659	DYNC2H1	dynein cytoplasmic 2 heavy chain 1(DYNC2H1)
729724	NA	NA
63973	NEUROG2	neurogenin 2(NEUROG2)
729698	NA	NA
4741	NEFM	neurofilament, medium polypeptide(NEFM)
2962	GTF2F1	general transcription factor IIF subunit 1(GTF2F1)
391761	NA	NA
80311	KLHL15	kelch like family member 15(KLHL15)
84541	KBTBD8	kelch repeat and BTB domain containing 8(KBTBD8)
51560	RAB6B	RAB6B, member RAS oncogene family(RAB6B)
1839	HBEGF	heparin binding EGF like growth factor(HBEGF)
