# Supplementary material for: PAX7 target genes are globally repressed in facioscapulohumeral muscular dystrophy skeletal muscle
Source: Nat Commun. 2017 Dec 18;8:2152. doi: 10.1038/s41467-017-01200-4 (PMC5735185; doi:10.1038/s41467-017-01200-4)
Supplement: Supplementary file 6 — Supplementary Dataset 3 [file 41467_2017_1200_MOESM6_ESM.xlsx]

## Sheet: Sheet1
PAX7 target genes
Up-regulated genes			Down-regulated genes
Human EntrezGene	Human Gene Symbol	Mouse Ensemble Gene ID	Human EntrezGene	Human Gene Symbol	Mouse Ensemble Gene ID
8971	H1FX	ENSMUSG00000046743	375033	PEAR1	ENSMUSG00000037411
186	AGTR2	ENSMUSG00000020140	4053	LTBP2	ENSMUSG00000025582
55143	CDCA8	ENSMUSG00000046844	5743	PTGS2	ENSMUSG00000029869
83879	CDCA7	ENSMUSG00000024873	5228	PGF	ENSMUSG00000037225
25896	INTS7	ENSMUSG00000068122	9853	RUSC2	ENSMUSG00000026185
8645	KCNK5	ENSMUSG00000000435	5742	PTGS1	ENSMUSG00000031780
157313	CDCA2	ENSMUSG00000038305	10272	FSTL3	ENSMUSG00000020044
113130	CDCA5	ENSMUSG00000047786	11167	FSTL1	ENSMUSG00000024486
890	CCNA2	ENSMUSG00000048138	6095	RORA	ENSMUSG00000016756
6502	SKP2	ENSMUSG00000009378	158160	HSD17B7P2	ENSMUSG00000021950
9700	ESPL1	ENSMUSG00000037341	51421	AMOTL2	ENSMUSG00000002020
165055	CCDC138	ENSMUSG00000014361	72	ACTG2	ENSMUSG00000016494
5629	PROX1	ENSMUSG00000042035	253017	TECRL	ENSMUSG00000022265
23310	NCAPD3	ENSMUSG00000020900	5054	SERPINE1	ENSMUSG00000051339
9918	NCAPD2	ENSMUSG00000025076	2295	FOXF2	ENSMUSG00000023886
26094	DCAF4	ENSMUSG00000057457	23576	DDAH1	ENSMUSG00000038212
4833	NME4	ENSMUSG00000037664	163351	GBP6	ENSMUSG00000042190
2887	GRB10	ENSMUSG00000047259	10186	LHFP	ENSMUSG00000006221
10615	SPAG5	ENSMUSG00000026069	6876	TAGLN	ENSMUSG00000079362
57650	KIAA1524	ENSMUSG00000068101	84886	C1orf198	ENSMUSG00000032487
191	AHCY	ENSMUSG00000021699	23621	BACE1	ENSMUSG00000013584
4605	MYBL2	ENSMUSG00000015112	3290	HSD11B1	ENSMUSG00000022665
23590	PDSS1	ENSMUSG00000025574	85379	KIAA1671	ENSMUSG00000064080
146956	EME1	ENSMUSG00000042182	440279	UNC13C	ENSMUSG00000020023
83540	NUF2	ENSMUSG00000036902	51705	EMCN	ENSMUSG00000025321
5111	PCNA	ENSMUSG00000002068	151887	CCDC80	ENSMUSG00000030116
54843	SYTL2	ENSMUSG00000061132	84034	EMILIN2	ENSMUSG00000035373
95681	TSGA14	ENSMUSG00000039232	2621	GAS6	ENSMUSG00000041372
10234	LRRC17	ENSMUSG00000054115	732446	GAS6	ENSMUSG00000032085
9134	CCNE2	ENSMUSG00000078773	55803	ADAP2	ENSMUSG00000027276
898	CCNE1	ENSMUSG00000025658	5179	PENK	ENSMUSG00000027859
114987	WDR31	ENSMUSG00000040675	652798	PKP1	ENSMUSG00000038172
56256	SERTAD4	ENSMUSG00000049539	5317	PKP1	ENSMUSG00000038058
990	CDC6	ENSMUSG00000032122	4135	MAP6	ENSMUSG00000001349
3009	HIST1H1B	ENSMUSG00000034329	7092	TLL1	NA
3024	HIST1H1A	ENSMUSG00000035683	394217	FGF7	ENSMUSG00000074743
22974	TPX2	ENSMUSG00000029790	2252	FGF7	ENSMUSG00000053626
2177	FANCD2	ENSMUSG00000016262	100132771	FGF7	ENSMUSG00000032014
150468	CKAP2L	ENSMUSG00000058773	9891	NUAK1	ENSMUSG00000026475
5422	POLA1	ENSMUSG00000017561	10954	PDIA5	ENSMUSG00000040133
23649	POLA2	ENSMUSG00000027074	11228	RASSF8	ENSMUSG00000024471
699	BUB1	ENSMUSG00000038843	26524	LATS2	ENSMUSG00000007097
9125	RQCD1	ENSMUSG00000032113	84634	KISS1R	ENSMUSG00000039239
9823	ARMCX2	ENSMUSG00000058420	10392	NOD1	ENSMUSG00000020681
2237	FEN1	ENSMUSG00000025747	5033	P4HA1	ENSMUSG00000043441
6546	SLC8A1	ENSMUSG00000034023	2247	FGF2	ENSMUSG00000049537
4617	MYF5	ENSMUSG00000027306	9792	SERTAD2	ENSMUSG00000025810
1374	CPT1A	ENSMUSG00000035455	3373	HYAL1	ENSMUSG00000031778
891	CCNB1	ENSMUSG00000039994	91010	FMNL3	ENSMUSG00000036356
57687	VAT1L	NA	1240	CMKLR1	ENSMUSG00000020032
27330	RPS6KA6	ENSMUSG00000019214	57688	ZSWIM6	ENSMUSG00000062151
9133	CCNB2	ENSMUSG00000021108	54751	FBLIM1	ENSMUSG00000070780
4160	MC4R	ENSMUSG00000021572	28962	OSTM1	ENSMUSG00000058070
63922	CHTF18	ENSMUSG00000063531	1796	DOK1	ENSMUSG00000033174
8969	GRIK1	ENSMUSG00000052485	220077	DOK1	ENSMUSG00000050069
8329	DBF4	ENSMUSG00000055980	595	CCND1	ENSMUSG00000016194
85235	PASK	ENSMUSG00000024791	5269	SERPINB6	ENSMUSG00000031451
8332	KNTC1	ENSMUSG00000039883	2069	EREG	ENSMUSG00000023034
8330	IQGAP3	ENSMUSG00000042359	57125	PLXDC1	ENSMUSG00000030103
2897	MTHFD1L	ENSMUSG00000041431	1992	SERPINB1	ENSMUSG00000028195
10926	CHIC1	ENSMUSG00000026039	85409	NKD2	ENSMUSG00000045776
23178	ELOVL3	ENSMUSG00000051378	2615	LRRC32	ENSMUSG00000042677
9735	PSIP1	ENSMUSG00000038252	1435	CSF1	ENSMUSG00000027208
128239	HIRIP3	ENSMUSG00000027323	26030	PLEKHG3	ENSMUSG00000020000
25902	ELOVL6	ENSMUSG00000028068	10580	SORBS1	ENSMUSG00000027800
53344	ASPM	ENSMUSG00000028678	1608	DGKG	ENSMUSG00000026413
83401	DCTPP1	ENSMUSG00000030254	5046	PCSK6	ENSMUSG00000027555
11168	NET1	ENSMUSG00000012443	65065	NBEAL1	ENSMUSG00000029484
8479	BEND6	ENSMUSG00000026683	55357	TBC1D2	ENSMUSG00000032271
79071	NEIL3	ENSMUSG00000022935	1306	COL15A1	ENSMUSG00000004791
259266	RBL1	ENSMUSG00000051817	5139	PDE3A	ENSMUSG00000029664
79077	PDE4D	ENSMUSG00000039231	23024	PDZRN3	ENSMUSG00000014599
10276	TACC3	ENSMUSG00000044927	54587	MXRA8	ENSMUSG00000042115
221336	IRS1	ENSMUSG00000026622	6361	CCL17	ENSMUSG00000039476
55247	TIMELESS	ENSMUSG00000021222	4035	LRP1	ENSMUSG00000031169
5933	STMN1	ENSMUSG00000038379	57088	PLSCR4	ENSMUSG00000025880
5144	FBXO10	ENSMUSG00000040084	5138	PDE2A	ENSMUSG00000024617
10460	NETO2	ENSMUSG00000024812	153769	SH3RF2	ENSMUSG00000032531
3667	MEAF6	ENSMUSG00000054640	1839	HBEGF	ENSMUSG00000073802
8914	HMGB2	ENSMUSG00000022034	127544	RNF19B	ENSMUSG00000028007
3925	PPIL1	ENSMUSG00000003824	9966	TNFSF15	ENSMUSG00000014602
26267	PEG10	ENSMUSG00000062248	182	JAG1	ENSMUSG00000035493
81831	POLE2	ENSMUSG00000042903	23765	IL17RA	ENSMUSG00000030218
64769	FAM189A1	ENSMUSG00000030616	7042	TGFB2	ENSMUSG00000019990
3148	ASF1B	ENSMUSG00000019952	1030	CDKN2B	ENSMUSG00000025006
51645	ERCC6L	ENSMUSG00000017716	7045	TGFBI	ENSMUSG00000028339
23089	CPA5	ENSMUSG00000006235	64778	FNDC3B	ENSMUSG00000031871
5427	CPA4	ENSMUSG00000035365	4151	MB	ENSMUSG00000018893
23359	SMCHD1	ENSMUSG00000004415	5979	RET	ENSMUSG00000059430
55723	SUV39H1	ENSMUSG00000027699	83988	NCALD	ENSMUSG00000005124
54821	BRIP1	ENSMUSG00000037461	8418	CMAH	ENSMUSG00000023008
93979	NTN1	NA	4256	MGP	ENSMUSG00000009092
51200	SUV39H2	ENSMUSG00000026669	87	ACTN1	ENSMUSG00000020363
23347	DNA2	ENSMUSG00000038644	7056	THBD	ENSMUSG00000042364
6839	PLK4	ENSMUSG00000034520	84957	RELT	ENSMUSG00000021567
83990	PLK1	ENSMUSG00000028312	10079	ATP9A	ENSMUSG00000015312
9423	POLD1	ENSMUSG00000030560	27129	HSPB7	ENSMUSG00000063193
79723	POLD2	ENSMUSG00000004099	1277	COL1A1	ENSMUSG00000029377
1763	MERTK	ENSMUSG00000033952	123879	DCUN1D3	ENSMUSG00000021684
10733	SYT17	ENSMUSG00000027496	8076	MFAP5	ENSMUSG00000041741
5347	SYT17	ENSMUSG00000045309	4803	NGF	ENSMUSG00000017417
5424	MYH10	ENSMUSG00000037544	7185	TRAF1	ENSMUSG00000070385
5425	KIF22	ENSMUSG00000035842	6347	CCL2	ENSMUSG00000037868
10461	FIGNL1	ENSMUSG00000007080	10410	IFITM3	ENSMUSG00000044197
51760	DEK	ENSMUSG00000028391	154215	NKAIN2	ENSMUSG00000030109
9066	CAD	ENSMUSG00000020897	121227	LRIG3	ENSMUSG00000035385
4628	KIF2C	ENSMUSG00000034773	85462	FHDC1	ENSMUSG00000036718
3835	CDC45	ENSMUSG00000022945	6376	CX3CL1	ENSMUSG00000074676
63979	TCERG1L	ENSMUSG00000048922	7078	TIMP3	ENSMUSG00000032243
7913	CASP7	ENSMUSG00000054717	6354	CCL7	ENSMUSG00000049800
790	CCDC101	ENSMUSG00000036768	11153	FICD	ENSMUSG00000004105
11004	LBR	ENSMUSG00000027698	5029	P2RY2	ENSMUSG00000025921
8318	SLC43A3	ENSMUSG00000006678	57348	TTYH1	ENSMUSG00000040249
256536	TBL1XR1	ENSMUSG00000004880	9413	FAM189A2	ENSMUSG00000039813
840	CDK1	ENSMUSG00000062510	23452	ANGPTL2	ENSMUSG00000055407
112869	KIF11	ENSMUSG00000044167	7006	TEC	ENSMUSG00000032860
3930	IL18RAP	ENSMUSG00000025154	25789	TMEM59L	ENSMUSG00000030717
29015	KIF15	ENSMUSG00000032218	6539	SLC6A12	ENSMUSG00000021959
79718	NUSAP1	ENSMUSG00000072082	9902	MRC2	ENSMUSG00000038402
983	PBK	ENSMUSG00000002870	3164	NR4A1	ENSMUSG00000050965
3832	RFWD3	ENSMUSG00000058290	56172	ANKH	ENSMUSG00000030428
8807	NSL1	ENSMUSG00000042489	27115	PDE7B	ENSMUSG00000068335
56992	SPATS2L	ENSMUSG00000029309	100131098	CACNA1C	ENSMUSG00000028194
51203	JAM3	ENSMUSG00000025395	775	CACNA1C	ENSMUSG00000054871
55872	HAUS5	ENSMUSG00000028786	2173	FABP7	ENSMUSG00000037010
55159	CRLF3	ENSMUSG00000034906	2355	FOSL2	ENSMUSG00000020155
25936	DCK	ENSMUSG00000000028	51278	IER5	ENSMUSG00000041842
26010	CHD7	ENSMUSG00000036030	8840	WISP1	ENSMUSG00000048550
83700	C15orf23	ENSMUSG00000041859	6507	SLC1A3	ENSMUSG00000030110
23354	GCHFR	ENSMUSG00000029788	84171	LOXL4	ENSMUSG00000033377
51379	EXO1	ENSMUSG00000044768	8622	PDE8B	ENSMUSG00000047250
1633	C17orf53	ENSMUSG00000024590	84695	LOXL3	ENSMUSG00000056427
55636	CDC25C	ENSMUSG00000040209	8862	APLN	ENSMUSG00000032377
90417	SMC2	ENSMUSG00000005470	3984	LIMK1	ENSMUSG00000020325
2644	FBL	ENSMUSG00000025272	4121	MAN1A1	ENSMUSG00000005360
9156	MED30	ENSMUSG00000032783	547	KIF1A	ENSMUSG00000029135
78995	EPOR	ENSMUSG00000029730	3229	HOXC13	ENSMUSG00000001506
995	HMGN2	ENSMUSG00000019943	84102	SLC41A2	ENSMUSG00000025492
10592	HMGN2	ENSMUSG00000033596	4071	TM4SF1	ENSMUSG00000036570
2091	HMGN2	ENSMUSG00000027715	112574	SNX18	ENSMUSG00000048332
90390	HMGN2	ENSMUSG00000024165	1634	DCN	ENSMUSG00000007805
2057	PRR11	ENSMUSG00000051220	255061	TAC4	ENSMUSG00000025185
729687	AURKA	ENSMUSG00000024742	220323	OAF	ENSMUSG00000028466
729505	AURKA	ENSMUSG00000027635	1003	CDH5	ENSMUSG00000032419
3151	AURKB	ENSMUSG00000023015	653145	ANXA8	ENSMUSG00000036867
648822	ATP2B1	ENSMUSG00000020808	283358	B4GALNT3	ENSMUSG00000034265
55771	DCPS	ENSMUSG00000036875	4776	NFATC4	ENSMUSG00000036256
6791	PRIM1	ENSMUSG00000017861	81792	ADAMTS12	ENSMUSG00000029372
6790	H2AFV	ENSMUSG00000038010	50507	NOX4	ENSMUSG00000001655
9212	DDX11	ENSMUSG00000042606	10488	CREB3	ENSMUSG00000018102
490	H2AFZ	ENSMUSG00000026355	3055	HCK	ENSMUSG00000021732
28960	U2AF1	ENSMUSG00000031262	1602	DACH1	ENSMUSG00000045294
5557	POLE	ENSMUSG00000018548	92912	UBE2Q2	ENSMUSG00000029070
94239	ESCO2	ENSMUSG00000027597	26262	TSPAN17	ENSMUSG00000024027
1663	RFC5	ENSMUSG00000028884	306	ANXA3	ENSMUSG00000032238
3015	MAD2L1	ENSMUSG00000006398	157506	RDH10	ENSMUSG00000032420
7307	NUP43	ENSMUSG00000021377	6275	S100A4	ENSMUSG00000051236
5426	ZIM2	ENSMUSG00000025665	481	ATP1B1	ENSMUSG00000063727
157570	ZIM2	ENSMUSG00000005410	1408	CRY2	ENSMUSG00000038296
5985	ZIM2	ENSMUSG00000017499	5654	HTRA1	ENSMUSG00000029381
4085	GCNT4	ENSMUSG00000030677	3638	INSIG1	ENSMUSG00000047497
348995	LMNB1	ENSMUSG00000069996	23011	RAB21	ENSMUSG00000026271
5178	NEK2	ENSMUSG00000032221	117581	TWIST2	ENSMUSG00000030562
100169890	CHEK1	ENSMUSG00000033904	27289	RND1	ENSMUSG00000033955
23619	PPAT	ENSMUSG00000039396	5473	PPBP	ENSMUSG00000022098
51301	TK1	ENSMUSG00000032815	947	CD34	ENSMUSG00000054690
4001	C6orf182	ENSMUSG00000029366	6781	STC1	ENSMUSG00000000693
4751	NMRAL1	ENSMUSG00000001053	344758	GPR149	ENSMUSG00000015143
1111	IDH2	ENSMUSG00000037313	22801	ITGA11	ENSMUSG00000006219
5471	FBXO5	ENSMUSG00000035024	8515	ITGA10	ENSMUSG00000054855
7083	SKA2	ENSMUSG00000024900	57458	TMCC3	ENSMUSG00000038280
285753	SKA2	ENSMUSG00000030528	2051	EPHB6	ENSMUSG00000001739
57407	C14orf106	ENSMUSG00000034573	1636	ACE	ENSMUSG00000026389
3418	STX11	ENSMUSG00000038608	649	BMP1	ENSMUSG00000071042
26271	GCNT1	ENSMUSG00000044783	4092	SMAD7	ENSMUSG00000025557
348235	BLNK	ENSMUSG00000030541	4091	SMAD6	ENSMUSG00000055639
729012	CNKSR2	ENSMUSG00000021215	8808	IL1RL2	ENSMUSG00000001123
55320	IL1RL1	ENSMUSG00000028832	3965	LGALS9	ENSMUSG00000014813
8676	OSBPL6	ENSMUSG00000030714	9619	ABCG1	ENSMUSG00000056737
2650	CNKSR3	ENSMUSG00000044408	64840	PORCN	ENSMUSG00000056220
29760	CNKSR3	ENSMUSG00000031756	85456	TNKS1BP1	ENSMUSG00000022816
22866	ALMS1	ENSMUSG00000029910	5321	PLA2G4A	ENSMUSG00000008540
9173	CDC20	ENSMUSG00000028873	55220	KLHDC8A	ENSMUSG00000003283
114880	C12orf48	ENSMUSG00000031327	4837	NNMT	ENSMUSG00000042272
154043	HN1L	ENSMUSG00000041658	55240	STEAP3	ENSMUSG00000005803
9223	PAXIP1	ENSMUSG00000063810	8829	NRP1	ENSMUSG00000027546
7840	FAM64A	ENSMUSG00000047534	6564	SLC15A1	ENSMUSG00000027087
991	SEMA6B	ENSMUSG00000048232	22901	ARSG	ENSMUSG00000018143
55010	CNIH2	ENSMUSG00000029363	2307	FOXS1	ENSMUSG00000008318
90861	RAD54B	ENSMUSG00000037474	4982	TNFRSF11B	ENSMUSG00000002105
22976	CHAF1B	ENSMUSG00000021373	54502	RBM47	ENSMUSG00000054555
54478	CLCN5	ENSMUSG00000039055	4907	NT5E	ENSMUSG00000025129
10501	NPNT	ENSMUSG00000024177	3491	CYR61	ENSMUSG00000025875
254263	SLC16A12	ENSMUSG00000019942	11245	GPR176	ENSMUSG00000040722
25788	FITM1	ENSMUSG00000015202	57561	ARRDC3	ENSMUSG00000002897
8208	SEMA3E	ENSMUSG00000060678	6586	SLIT3	ENSMUSG00000019916
1184	MTBP	ENSMUSG00000019773	79683	ZDHHC14	ENSMUSG00000071604
255743	DOCK10	ENSMUSG00000003779	4616	GADD45B	ENSMUSG00000020889
387700	FANCA	ENSMUSG00000051329	8038	ADAM12	ENSMUSG00000040734
161247	TOP2A	ENSMUSG00000039748	261729	STEAP2	ENSMUSG00000032086
9723	DSN1	ENSMUSG00000032400	9096	TBX18	ENSMUSG00000032724
27085	CCNF	ENSMUSG00000066530	7018	TF	ENSMUSG00000030102
55619	MBD4	ENSMUSG00000005370	5865	RAB3B	ENSMUSG00000042367
2175	RAD51	ENSMUSG00000027342	57619	SHROOM3	ENSMUSG00000024395
7153	LIX1	ENSMUSG00000020471	55679	LIMS2	ENSMUSG00000037111
79980	PFAS	ENSMUSG00000020914	377677	CA13	ENSMUSG00000002365
899	GJC1	ENSMUSG00000071317	91252	SLC39A13	ENSMUSG00000032232
8930	FNDC4	ENSMUSG00000020493	25841	ABTB2	ENSMUSG00000009687
5888	NCAPH	ENSMUSG00000027641	24146	CLDN15	ENSMUSG00000037419
167410	FAT4	ENSMUSG00000024833	9572	NR1D1	ENSMUSG00000028073
5198	NCAPG	ENSMUSG00000026274	116729	DYSFIP1	ENSMUSG00000007891
10052	ACTL6A	ENSMUSG00000027379	79778	MICALL2	ENSMUSG00000037820
64838	ZWILCH	ENSMUSG00000019961	2707	GJB3	ENSMUSG00000044734
23397	C14orf147	ENSMUSG00000015880	477	ATP1A2	ENSMUSG00000057967
79633	CAP2	ENSMUSG00000023940	3708	ITPR1	ENSMUSG00000048120
64151	DLGAP5	ENSMUSG00000044934	253827	MSRB3	ENSMUSG00000035357
86	XKR5	ENSMUSG00000026605	26471	NUPR1	ENSMUSG00000031983
55055	BIRC5	ENSMUSG00000041235	4223	MEOX2	ENSMUSG00000026574
171546	KIF20B	ENSMUSG00000037196	2199	FBLN2	ENSMUSG00000023411
10486	TJP2	ENSMUSG00000031584	822	CAPG	ENSMUSG00000034591
9787	KIF20A	ENSMUSG00000030867	9945	GFPT2	ENSMUSG00000026576
389610	CEP72	ENSMUSG00000002297	4363	ABCC1	ENSMUSG00000019929
332	PRTG	ENSMUSG00000079104	8817	FGF18	ENSMUSG00000060147
9585	FOXO1	ENSMUSG00000038555	57408	LRTM1	ENSMUSG00000029674
9414	TTK	ENSMUSG00000050666	2255	FGF10	ENSMUSG00000026675
10112	FOXO4	ENSMUSG00000027469	7980	TFPI2	ENSMUSG00000020105
55722	MCM10	ENSMUSG00000002055	3475	IFRD1	ENSMUSG00000035969
283659	IFRD2	ENSMUSG00000038552	192683	SCAMP5	ENSMUSG00000056073
2308	SPARCL1	ENSMUSG00000024054	28231	SLCO4A1	ENSMUSG00000056708
7272	DTL	ENSMUSG00000026646	406	ARNTL	ENSMUSG00000029217
4303	SGOL2	ENSMUSG00000019813	5447	POR	ENSMUSG00000019874
55388	SGOL1	ENSMUSG00000048327	26002	MOXD1	ENSMUSG00000024030
7866	C5orf30	ENSMUSG00000020492	81565	NDEL1	ENSMUSG00000020695
8404	TRIM37	ENSMUSG00000040998	124599	CD300LB	ENSMUSG00000028102
51514	IGSF3	ENSMUSG00000024989	2740	GLP1R	ENSMUSG00000051331
151246	SLC37A2	ENSMUSG00000002221	5348	FXYD1	ENSMUSG00000078301
151648	RAD18	ENSMUSG00000025758	51429	SNX9	ENSMUSG00000037166
90355	PRPS1	ENSMUSG00000002265	84952	CGNL1	ENSMUSG00000053334
4591	PRPS1	ENSMUSG00000027115	51375	SNX7	ENSMUSG00000070348
3321	BLM	ENSMUSG00000029414	4739	NEDD9	ENSMUSG00000026875
219855	TFAP4	ENSMUSG00000028212	53827	FXYD5	ENSMUSG00000055116
56852	CCDC15	ENSMUSG00000060214	64388	GREM2	ENSMUSG00000042292
5631	RRAGB	ENSMUSG00000020899	91319	DERL3	ENSMUSG00000042256
221823	SPC25	ENSMUSG00000075032	3696	ITGB8	ENSMUSG00000057719
641	PACRG	ENSMUSG00000022033	3685	ITGAV	ENSMUSG00000029771
7023	TRO	ENSMUSG00000031310	8553	BHLHE40	ENSMUSG00000070942
80071	MNS1	ENSMUSG00000032040	953	ENTPD1	ENSMUSG00000071637
10325	ZMYM3	ENSMUSG00000033031	91404	SESTD1	ENSMUSG00000032068
57405	SYCE2	ENSMUSG00000041346	2052	EPHX1	ENSMUSG00000019779
135138	REEP2	ENSMUSG00000044201	23052	ENDOD1	ENSMUSG00000023088
7216	PPIH	ENSMUSG00000027203	7975	MAFK	ENSMUSG00000028793
55329	SLC25A13	ENSMUSG00000030518	79896	THNSL1	ENSMUSG00000048787
9203	POC1B	ENSMUSG00000001517	4638	MYLK	ENSMUSG00000074794
256126	TROAP	ENSMUSG00000020176	57523	NYNRIN	ENSMUSG00000018736
51308	CYFIP2	ENSMUSG00000022394	3490	IGFBP7	ENSMUSG00000015653
10465	DNMT1	ENSMUSG00000022215	51450	PRRX2	ENSMUSG00000006205
10165	TMPO	ENSMUSG00000020340	374378	GALNTL4	ENSMUSG00000030259
282809	PHEX	ENSMUSG00000024795	11343	MGLL	ENSMUSG00000022844
10024	DUT	ENSMUSG00000020902	57591	MKL1	ENSMUSG00000035773
26999	ARHGAP19	ENSMUSG00000028484	3460	IFNGR2	ENSMUSG00000069670
1786	C10orf72	ENSMUSG00000038622	158219	TTC39B	ENSMUSG00000035964
7112	LGR5	ENSMUSG00000055612	94274	PPP1R14A	ENSMUSG00000021365
5251	TMEM54	ENSMUSG00000038754	5578	PRKCA	ENSMUSG00000045573
1854	GSR	ENSMUSG00000029177	58472	SQRDL	ENSMUSG00000020709
84986	MCM8	ENSMUSG00000026068	1959	EGR2	ENSMUSG00000024379
196740	MCM7	ENSMUSG00000005718	349633	C11orf34	ENSMUSG00000003746
8549	TMEM171	ENSMUSG00000030322	2009	EML1	ENSMUSG00000005514
113452	EMID2	ENSMUSG00000020974	1509	CTSD	ENSMUSG00000032307
2936	PHC1	ENSMUSG00000005233	2444	FRK	ENSMUSG00000022836
84515	PHC1	ENSMUSG00000046814	25907	TMEM158	ENSMUSG00000024053
4176	SOX12	ENSMUSG00000033436	54873	PALMD	ENSMUSG00000001627
134285	DMRT2	ENSMUSG00000026784	9499	MYOT	ENSMUSG00000022965
136227	PRKCH	ENSMUSG00000027353	4884	NPTX1	ENSMUSG00000022861
653441	MCM2	ENSMUSG00000040669	25780	RASGRP3	ENSMUSG00000032554
1911	MCM3	ENSMUSG00000022369	442213	C6orf138	ENSMUSG00000068742
6666	MCM4	ENSMUSG00000027331	7052	TGM2	ENSMUSG00000027939
10655	ECT2	ENSMUSG00000027630	80149	ZC3H12A	ENSMUSG00000074305
5583	MCM5	ENSMUSG00000010175	1264	CNN1	ENSMUSG00000010051
4171	MCM6	ENSMUSG00000046865	815	CAMK2A	ENSMUSG00000020604
4172	BVES	ENSMUSG00000026174	1805	DPT	ENSMUSG00000003411
4173	WRAP53	ENSMUSG00000060288	6004	RGS16	ENSMUSG00000030513
1894	BUB1B	ENSMUSG00000039814	10848	PPP1R13L	ENSMUSG00000039286
4174	CTSC	ENSMUSG00000031990	270	AMPD1	ENSMUSG00000073664
4175	SMS	ENSMUSG00000069312	55790	CSGALNACT1	ENSMUSG00000030653
11149	SMS	ENSMUSG00000045328	85480	TSLP	ENSMUSG00000038776
55135	MELK	ENSMUSG00000028399	3663	IRF5	ENSMUSG00000052609
701	NUP160	ENSMUSG00000010048	80854	SETD7	ENSMUSG00000020872
1075	FOXM1	ENSMUSG00000078762	4257	MGST1	ENSMUSG00000050395
9833	CEP55	ENSMUSG00000019432	3488	IGFBP5	ENSMUSG00000075592
23279	RPA2	ENSMUSG00000023243	91181	NUP210L	ENSMUSG00000020132
2305	TYMS	ENSMUSG00000063445			ENSMUSG00000038963
55165	ZNF704	ENSMUSG00000029246			ENSMUSG00000036144
6118	CENPA	ENSMUSG00000041126
7298	HJURP	ENSMUSG00000039070
619279	MSH6	ENSMUSG00000060262
1058	CENPN	ENSMUSG00000024007
55355	CENPM	ENSMUSG00000041220
2956	PTPRD	ENSMUSG00000042462
55839	NCEH1	ENSMUSG00000028863
79019	L3MBTL2	ENSMUSG00000061613
5789	KIF18A	ENSMUSG00000004317
57552	KIF18B	ENSMUSG00000013629
83746	CENPF	ENSMUSG00000027671
81930	CENPE	ENSMUSG00000040034
146909	RACGAP1	ENSMUSG00000001227
1063	RACGAP1	ENSMUSG00000034303
1062	CENPI	ENSMUSG00000022673
83956	CKS2
29127
2491
1164
