# Supplementary material for: PAX7 target genes are globally repressed in facioscapulohumeral muscular dystrophy skeletal muscle
Source: Nat Commun. 2017 Dec 18;8:2152. doi: 10.1038/s41467-017-01200-4 (PMC5735185; doi:10.1038/s41467-017-01200-4)
Supplement: Supplementary file 7 — Supplementary Dataset 4 [file 41467_2017_1200_MOESM7_ESM.xlsx]

## Sheet: overlap_(36)
PAX7 UP
Overlap Results
Collection(s):	C2, C4, C5, C6, C7, H
# overlaps shown:	100
# genesets in collections:	9186
# genes in comparison (n):	311
# genes in universe (N):	45956
Gene Set Name	# Genes in Gene Set (K)	Description	# Genes in Overlap (k)	k/K	p-value	FDR q-value
GOBERT_OLIGODENDROCYTE_DIFFERENTIATION_UP	570	Genes up-regulated during later stage of differentiation of Oli-Neu cells (oligodendroglial precursor) in response to PD174265 [PubChemID=4709].	151	0.2649	2.03e-206	1.86e-202
DUTERTRE_ESTRADIOL_RESPONSE_24HR_UP	324	Genes up-regulated in MCF7 cells (breast cancer) at 24 h of estradiol [PubChemID=5757] treatment.	100	0.3086	3.08e-140	1.41e-136
ZHANG_TLX_TARGETS_60HR_DN	277	Genes down-regulated in neural stem cells (NSC) at 60 h after cre-lox knockout of TLX (NR2E1) [GeneID=7101].	95	0.343	4.27e-138	1.31e-134
MARSON_BOUND_BY_E2F4_UNSTIMULATED	728	Genes with promoters bound by E2F4 [GeneID=1874] in unstimulated hybridoma cells.	121	0.1662	3.11e-135	7.14e-132
GSE15750_DAY6_VS_DAY10_TRAF6KO_EFF_CD8_TCELL_UP	200	Genes up-regulated in comparison of wild type CD8 effector T cells at day 6 versus those from mice defficient for TRAF6 [GeneID=7189] at day 10.	82	0.41	2.07e-126	3.8e-123
KOBAYASHI_EGFR_SIGNALING_24HR_DN	251	Genes down-regulated in H1975 cells (non-small cell lung cancer, NSCLC) resistant to gefitinib [PubChem=123631] after treatment with EGFR inhibitor CL-387785 [PubChem=2776] for 24h.	84	0.3347	1.86e-120	2.85e-117
KINSEY_TARGETS_OF_EWSR1_FLII_FUSION_UP	1278	Genes up-regulated in TC71 and EWS502 cells (Ewing's sarcoma) by EWSR1-FLI1 [GeneID=2130;2314] as inferred from RNAi knockdown of this fusion protein.	130	0.1017	2.23e-117	2.92e-114
SHEDDEN_LUNG_CANCER_POOR_SURVIVAL_A6	456	Cluster 6 of method A: up-regulation of these genes in patients with non-small cell lung cancer (NSCLC) predicts poor survival outcome.	95	0.2083	1.65e-114	1.9e-111
ROSTY_CERVICAL_CANCER_PROLIFERATION_CLUSTER	140	The 'Cervical Cancer Proliferation Cluster' (CCPC): genes whose expression in cervical carcinoma positively correlates with that of the HPV E6 and E7 oncogenes; they are also differentially expressed according to disease outcome.	69	0.4929	3.79e-113	3.87e-110
GSE15750_DAY6_VS_DAY10_EFF_CD8_TCELL_UP	200	Genes up-regulated in comparison of wild type CD8 effector T cells at day 6 versus those at day 10.	75	0.375	1.07e-111	9.85e-109
MODULE_54	263	Genes in the cancer module 54	80	0.3042	1.32e-110	1.1e-107
SOTIRIOU_BREAST_CANCER_GRADE_1_VS_3_UP	151	Up-regulated genes whose expression correlated with histologic grade of invasive breast cancer tumors: comparison of grade 1 vs grade 3.	68	0.4503	6.4e-108	4.9e-105
DODD_NASOPHARYNGEAL_CARCINOMA_DN	1375	Genes down-regulated in nasopharyngeal carcinoma (NPC) compared to the normal tissue.	122	0.0887	3.98e-102	2.81e-99
NUYTTEN_EZH2_TARGETS_DN	1024	Genes down-regulated in PC3 cells (prostate cancer) after knockdown of EZH2 [GeneID=2146] by RNAi.	107	0.1045	4.29e-96	2.81e-93
BLUM_RESPONSE_TO_SALIRASIB_DN	342	Selected genes down-regulated in response to the Ras inhibitor salirasib [PubChem=5469318] in a panel of cancer cell lines with constantly active HRAS [GeneID=3265].	75	0.2193	2.15e-91	1.32e-88
PUJANA_BRCA2_PCC_NETWORK	423	Genes constituting the BRCA2-PCC network of transcripts whose expression positively correlated (Pearson correlation coefficient, PCC >= 0.4) with that of BRCA2 [GeneID=675] across a compendium of normal tissues.	79	0.1868	2.06e-90	1.18e-87
BENPORATH_CYCLING_GENES	648	Genes showing cell-cycle stage-specific expression [PMID=12058064].	88	0.1358	2.9e-88	1.57e-85
GSE30962_PRIMARY_VS_SECONDARY_ACUTE_LCMV_INF_CD8_TCELL_UP	199	Genes up-regulated in comparison of splenic primary CD8 effector T cells at day 8 post-acute infection versus splenic secondary CD8 effector T cells at day 8 post-acute infection.	63	0.3166	6.66e-88	3.4e-85
BERENJENO_TRANSFORMED_BY_RHOA_UP	536	Genes up-regulated in NIH3T3 cells (fibroblasts) transformed by expression of contitutively active (Q63L) form of RHOA [GeneID=387] off plasmid vector.	82	0.153	2.07e-86	1e-83
REACTOME_CELL_CYCLE	421	Genes involved in Cell Cycle	74	0.1758	2.03e-82	9.31e-80
GRAHAM_CML_DIVIDING_VS_NORMAL_QUIESCENT_UP	181	Genes up-regulated in quiescent CD34+ [GeneID=8842] cells isolated from peripheral blood of normal donors compared to the dividing cells from CML (chronic myeloid leukemia) patients.	58	0.3204	3.38e-81	1.48e-78
REACTOME_CELL_CYCLE_MITOTIC	325	Genes involved in Cell Cycle, Mitotic	68	0.2092	3.96e-81	1.66e-78
HORIUCHI_WTAP_TARGETS_DN	310	Genes down-regulated in primary endothelial cells (HUVEC) after knockdown of WTAP [GeneID=9589] by RNAi.	67	0.2161	6.05e-81	2.41e-78
HALLMARK_E2F_TARGETS	200	Genes encoding cell cycle related targets of E2F transcription factors.	59	0.295	3.98e-80	1.53e-77
KONG_E2F3_TARGETS	97	Genes up-regulated in MEF cells (embryonic fibroblasts) at 16 hr after serum stimulation and knockdown of E2F3 [GeneID=1871] by RNAi.	48	0.4948	1.56e-78	5.74e-76
PUJANA_CHEK2_PCC_NETWORK	779	Genes constituting the CHEK2-PCC network of transcripts whose expression positively correlates (Pearson correlation coefficient, PCC >= 0.4) with that of CHEK2 [GeneID=11200].	86	0.1104	3.16e-78	1.12e-75
BURTON_ADIPOGENESIS_3	101	Strongly up-regulated at 16-24 h during differentiation of 3T3-L1 cells (fibroblast) into adipocytes.	48	0.4752	2.13e-77	7.25e-75
GNF2_CCNA2	68	Neighborhood of CCNA2	43	0.6324	5.68e-77	1.86e-74
GSE36476_CTRL_VS_TSST_ACT_72H_MEMORY_CD4_TCELL_YOUNG_DN	200	Genes down-regulated in comparison of untreated CD4 [GeneID=920] memory T cells from young donors versus those treated with TSST at 72 h.	57	0.285	2.17e-76	6.86e-74
CROONQUIST_IL6_DEPRIVATION_DN	98	Genes down-regulated in the ANBL-6 cell line (multiple myeloma, MM) after withdrawal of IL6 [GeneID=3569].	47	0.4796	4.95e-76	1.52e-73
ZHOU_CELL_CYCLE_GENES_IN_IR_RESPONSE_24HR	128	Cell cycle genes significantly (p =< 0.05) changed in fibroblast cells at 24 h after exposure to ionizing radiation.	50	0.3906	3.83e-75	1.13e-72
GSE24634_TEFF_VS_TCONV_DAY7_IN_CULTURE_UP	200	Genes up-regulated in comparison of untreated CD25+ T effector cells at day 7 versus untreated CD25- T cells at day 7.	56	0.28	1.53e-74	4.39e-72
GNF2_PCNA	68	Neighborhood of PCNA	42	0.6176	1.59e-74	4.44e-72
PUJANA_BRCA1_PCC_NETWORK	1652	Genes constituting the BRCA1-PCC network of transcripts whose expression positively correlated (Pearson correlation coefficient, PCC >= 0.4) with that of BRCA1 [GeneID=672] across a compendium of normal tissues.	107	0.0648	3.88e-74	1.05e-71
GSE36476_CTRL_VS_TSST_ACT_40H_MEMORY_CD4_TCELL_YOUNG_DN	200	Genes down-regulated in comparison of untreated CD4 [GeneID=920] memory T cells from young donors versus those treated with TSST at 40 h.	55	0.275	1.05e-72	2.68e-70
HALLMARK_G2M_CHECKPOINT	200	Genes involved in the G2/M checkpoint, as in progression through the cell division cycle.	55	0.275	1.05e-72	2.68e-70
MARKEY_RB1_ACUTE_LOF_DN	228	Genes down-regulated in adult fibroblasts with inactivated RB1 [GeneID=5925] by Cre-lox: acute loss of function (LOF) of RB1.	57	0.25	1.08e-72	2.68e-70
GOLDRATH_EFF_VS_MEMORY_CD8_TCELL_UP	200	Genes up-regulated in comparison of effector CD8 T cells versus memory CD8 T cells.	54	0.27	7.01e-71	1.69e-68
HOFFMANN_LARGE_TO_SMALL_PRE_BII_LYMPHOCYTE_UP	163	Genes up-regulated during differentiation from large pre-BII to small pre-BII lymphocyte.	51	0.3129	1.05e-70	2.48e-68
FEVR_CTNNB1_TARGETS_DN	553	Genes down-regulated in intestinal crypt cells upon deletion of CTNNB1 [GeneID=1499].	72	0.1302	2.77e-70	6.37e-68
CAIRO_HEPATOBLASTOMA_CLASSES_UP	605	Genes up-regulated in robust Cluster 2 (rC2) of hepatoblastoma samples compared to those in the robust Cluster 1 (rC1).	74	0.1223	3.09e-70	6.92e-68
REACTOME_DNA_REPLICATION	192	Genes involved in DNA Replication	52	0.2708	2.56e-68	5.59e-66
JOHNSTONE_PARVB_TARGETS_3_DN	918	Genes down-regulated upon overexpression of PARVB [GeneID=29780] in MDA-MB-231 cells (breast cancer) cultured in 3D Matrigel only.	83	0.0904	3.77e-68	8.05e-66
GOLDRATH_ANTIGEN_RESPONSE	346	Genes up-regulated at the peak of an antigen response of naive CD8+ [GeneID=925;926] T-cells.	61	0.1763	1e-67	2.09e-65
CHANG_CYCLING_GENES	148	Fibroblast serum response genes showing periodic expression during the cell cycle; excluded from the core serum response signature.	48	0.3243	2.03e-67	4.15e-65
WINNEPENNINCKX_MELANOMA_METASTASIS_UP	162	Genes from the 254-gene classifier which were up-regulated in melanoma patients with a reported distant metastasis within 4 years.	49	0.3025	4.45e-67	8.88e-65
WONG_EMBRYONIC_STEM_CELL_CORE	335	The 'core ESC-like gene module': genes coordinately up-regulated in a compendium of mouse embryonic stem cells (ESC) which are shared with the human ESC-like module.	60	0.1791	4.88e-67	9.53e-65
GNF2_CCNB2	57	Neighborhood of CCNB2	37	0.6491	6.24e-67	1.19e-64
WHITEFORD_PEDIATRIC_CANCER_MARKERS	116	Differentially expressed genes in a panel of xenografts representing 8 common pediatric tumors compared to the normal tissues.	44	0.3793	2e-65	3.75e-63
GNF2_CDC20	56	Neighborhood of CDC20	36	0.6429	6.76e-65	1.24e-62
VECCHI_GASTRIC_CANCER_EARLY_UP	430	Up-regulated genes distinguishing between early gastric cancer (EGC) and normal tissue samples.	63	0.1465	1.22e-64	2.2e-62
ZHANG_TLX_TARGETS_36HR_DN	185	Genes down-regulated in neural stem cells (NSC) at 36 h after cre-lox knockout of TLX (NR2E1) [GeneID=7101].	49	0.2649	7.99e-64	1.41e-61
BASAKI_YBX1_TARGETS_UP	290	Genes up-regulated in SKOC-3 cells (ovarian cancer) after YB-1 (YBX1) [GeneID=4904] knockdown by RNAi.	55	0.1897	7.39e-63	1.28e-60
MISSIAGLIA_REGULATED_BY_METHYLATION_DN	122	Genes down-regulated in PaCa44 and CFPAC1 cells (pancreatic cancer) after treatment with decitabine [PubChem=451668], a DNA hypomethylating agent similar to azacitidine [PubChem=9444].	43	0.3525	2.88e-62	4.9e-60
GSE36476_CTRL_VS_TSST_ACT_72H_MEMORY_CD4_TCELL_OLD_DN	200	Genes down-regulated in comparison of untreated CD4 [GeneID=920] memory T cells from old donors versus those treated with TSST at 72 h.	49	0.245	5.96e-62	9.95e-60
CROONQUIST_NRAS_SIGNALING_DN	72	Genes down-regulated in ANBL-6 cell line (multiple myeloma, MM) expressing a constantly active form of NRAS [GeneID=4893] off a plasmid vector compared to those grown in the presence of IL6 [GeneID=3569].	37	0.5139	2.03e-61	3.34e-59
GSE36476_CTRL_VS_TSST_ACT_40H_MEMORY_CD4_TCELL_OLD_DN	200	Genes down-regulated in comparison of untreated CD4 [GeneID=920] memory T cells from old donors versus those treated with TSST at 40 h.	48	0.24	3.33e-60	5.36e-58
GNF2_CDC2	62	Neighborhood of CDC2	35	0.5645	3.84e-60	5.98e-58
GNF2_CENPF	62	Neighborhood of CENPF	35	0.5645	3.84e-60	5.98e-58
ZHENG_GLIOBLASTOMA_PLASTICITY_UP	250	The glioblastoma multiforme (GBM) plasticity signature: genes up-regulated in neural stem cells (NSC) with double knockout of TP53 and PTEN [GeneID=7157;5728] vs those with knockout of TP53 alone.	51	0.204	5.23e-60	7.93e-58
BENPORATH_PROLIFERATION	147	Set 'Proliferation Cluster': genes defined in human breast tumor expression data.	44	0.2993	5.27e-60	7.93e-58
ZHOU_CELL_CYCLE_GENES_IN_IR_RESPONSE_6HR	85	Cell cycle genes significantly (p =< 0.05) changed in fibroblast cells at 6 h after exposure to ionizing radiation.	38	0.4471	5.48e-60	8.12e-58
LINDGREN_BLADDER_CANCER_CLUSTER_3_UP	329	Genes whose expression profile is specific to Cluster III of urothelial cell carcinoma (UCC) tumors.	55	0.1672	1.23e-59	1.79e-57
GRAHAM_NORMAL_QUIESCENT_VS_NORMAL_DIVIDING_DN	87	Genes down-regulated in quiescent vs dividing CD34+ [GeneID=8842] cells isolated from peripheral blood of normal donors.	38	0.4368	1.72e-59	2.47e-57
GNF2_RRM1	88	Neighborhood of RRM1	38	0.4318	3.02e-59	4.26e-57
GNF2_HMMR	47	Neighborhood of HMMR	32	0.6809	4.99e-59	6.95e-57
MORI_IMMATURE_B_LYMPHOCYTE_DN	90	Down-regulated genes in the B lymphocyte developmental signature based on expression profiling of lymphomas from the Emu-myc transgenic mice: the immature B stage.	38	0.4222	9e-59	1.23e-56
REACTOME_MITOTIC_M_M_G1_PHASES	172	Genes involved in Mitotic M-M/G1 phases	45	0.2616	2.42e-58	3.26e-56
FUJII_YBX1_TARGETS_DN	202	Genes down-regulated in MCF-7 cells (breast cancer) after knockdown of YBX1 [GeneID=4904] by RNAi.	47	0.2327	3.03e-58	4.03e-56
GNF2_SMC4L1	84	Neighborhood of SMC4L1	37	0.4405	4.1e-58	5.38e-56
GNF2_ESPL1	35	Neighborhood of ESPL1	29	0.8286	4.96e-58	6.42e-56
CHIANG_LIVER_CANCER_SUBCLASS_PROLIFERATION_UP	178	Top 200 marker genes up-regulated in the 'proliferation' subclass of hepatocellular carcinoma (HCC); characterized by increased proliferation, high levels of serum AFP [GeneID=174], and chromosomal instability.	45	0.2528	1.38e-57	1.76e-55
GNF2_RRM2	40	Neighborhood of RRM2	30	0.75	1.55e-57	1.96e-55
ZHANG_TLX_TARGETS_UP	89	Genes up-regulated in neural stem cells (NSC) at both 36 h and 60 h after cre-lox knockout of TLX (NR2E1) [GeneID=7101].	37	0.4157	6.36e-57	7.9e-55
RODRIGUES_THYROID_CARCINOMA_POORLY_DIFFERENTIATED_UP	633	Genes up-regulated in poorly differentiated thyroid carcinoma (PDTC) compared to normal thyroid tissue.	65	0.1027	1.78e-56	2.18e-54
WANG_RESPONSE_TO_GSK3_INHIBITOR_SB216763_DN	374	Genes down-regulated in RS4;11 cells (MLL, mixed lineage leukemia) in response to SB216763 [PubChemID=176158], an inhibitor of GSK3B [GeneID=2932].	55	0.1471	2.02e-56	2.43e-54
GNF2_MCM4	53	Neighborhood of MCM4	32	0.6038	2.04e-56	2.43e-54
SARRIO_EPITHELIAL_MESENCHYMAL_TRANSITION_UP	180	Genes up-regulated in MCF10A cells (breast cancer) grown at low (mesenchymal phenotype) compared to those grown at high (epithelial, basal-like phenotype) confluency.	44	0.2444	1.37e-55	1.62e-53
PUJANA_XPRSS_INT_NETWORK	168	Genes constituting the XPRSS-Int network: intersection of genes whose expression correlates with BRCA1, BRCA2, ATM, and CHEK2 [GeneID=672;675;472;11200] in a compendium of normal tissues.	43	0.256	2.69e-55	3.13e-53
GOLDRATH_NAIVE_VS_EFF_CD8_TCELL_DN	200	Genes down-regulated in comparison of naïve CD8 T cells versus effector CD8 T cells.	45	0.225	4.79e-55	5.43e-53
GSE24634_TREG_VS_TCONV_POST_DAY7_IL4_CONVERSION_UP	200	Genes up-regulated in comparison of CD25+ regulatory T cell (Treg) treated with IL4 [GeneID=3565] at day 7 versus CD25- T cells treated with IL4 [GeneID=3565] at day 7.	45	0.225	4.79e-55	5.43e-53
FERREIRA_EWINGS_SARCOMA_UNSTABLE_VS_STABLE_UP	167	Genes up-regulated in genomically unstable Ewing's sarcoma tumors compared to the stable ones.	42	0.2515	1.17e-53	1.31e-51
GNF2_BUB1B	49	Neighborhood of BUB1B	30	0.6122	3.28e-53	3.63e-51
MODULE_198	303	Genes in the cancer module 198	49	0.1617	2.34e-52	2.56e-50
PATIL_LIVER_CANCER	747	Genes up-regulated in hepatocellular carcinoma (HCC) compared to normal liver samples.	65	0.087	7.81e-52	8.44e-50
ISHIDA_E2F_TARGETS	53	Genes up-regulated in MEF cells (embryonic fibroblast) after expression of E2F1 or E2F2 [GeneID=1869;1870].	30	0.566	1.06e-51	1.13e-49
MITSIADES_RESPONSE_TO_APLIDIN_DN	249	Genes down-regulated in the MM1S cells (multiple myeloma) after treatment with aplidin [PubChem=44152164], a marine-derived compound with potential anti-cancer properties.	45	0.1807	2.14e-50	2.26e-48
GNF2_TTK	39	Neighborhood of TTK	27	0.6923	3.03e-50	3.16e-48
ODONNELL_TFRC_TARGETS_DN	139	Genes down-regulated in P493-6 cells (B lymphocyte, Burkitt's lymphoma model) upon knockdown of TFRC [GeneID=7037] by RNAi.	38	0.2734	3.75e-50	3.87e-48
GSE10239_NAIVE_VS_DAY4.5_EFF_CD8_TCELL_DN	199	Genes down-regulated in comparison of naive CD8 T cells versus effector CD8 T cells.	42	0.2111	4.1e-50	4.19e-48
MODULE_252	237	Genes in the cancer module 252	44	0.1857	7.85e-50	7.93e-48
AFFAR_YY1_TARGETS_DN	234	Genes down-regulated in MEF cells (embryonic fibroblast) expressing ~25% of YY1 [GeneID=7528].	43	0.1838	1.68e-48	1.68e-46
MODULE_98	393	Genes in the cancer module 98	50	0.1272	5.13e-48	5.06e-46
RUIZ_TNC_TARGETS_DN	142	Genes down-regulated in T98G cells (glioblastoma) by TNC [GeneID=3371].	37	0.2606	5.69e-48	5.56e-46
LEE_EARLY_T_LYMPHOCYTE_UP	107	Genes up-regulated at early stages of progenitor T lymphocyte maturation compared to the late stages.	34	0.3178	1.61e-47	1.56e-45
LE_EGR2_TARGETS_UP	108	Genes up-regulated in P14 nerves of transgenic mice having hypomorhic (reduced function) allele of EGR2 [GeneID=1959].	34	0.3148	2.34e-47	2.24e-45
MANALO_HYPOXIA_DN	289	Genes down-regulated in response to both hypoxia and overexpression of an active form of HIF1A [GeneID=3091].	45	0.1557	2.59e-47	2.45e-45
GNF2_RFC4	60	Neighborhood of RFC4	29	0.4833	3.02e-47	2.83e-45
GEORGES_TARGETS_OF_MIR192_AND_MIR215	893	Genes down-regulated in HCT116 cells (colon cancer) by expression of MIR192 or MIR215 [GeneID=406967;406997] at 24 h.	65	0.0728	6.31e-47	5.86e-45
GNF2_CENPE	41	Neighborhood of CENPE	26	0.6341	7.77e-47	7.14e-45
Gene/Gene Set Overlap Matrix
Entrez Gene Id	Gene Symbol	Gene Description	GOBERT_OLIGODENDROCYTE_DIFFERENTIATION_UP	DUTERTRE_ESTRADIOL_RESPONSE_24HR_UP	ZHANG_TLX_TARGETS_60HR_DN	MARSON_BOUND_BY_E2F4_UNSTIMULATED	GSE15750_DAY6_VS_DAY10_TRAF6KO_EFF_CD8_TCELL_UP	KOBAYASHI_EGFR_SIGNALING_24HR_DN	KINSEY_TARGETS_OF_EWSR1_FLII_FUSION_UP	SHEDDEN_LUNG_CANCER_POOR_SURVIVAL_A6	ROSTY_CERVICAL_CANCER_PROLIFERATION_CLUSTER	GSE15750_DAY6_VS_DAY10_EFF_CD8_TCELL_UP	MODULE_54	SOTIRIOU_BREAST_CANCER_GRADE_1_VS_3_UP	DODD_NASOPHARYNGEAL_CARCINOMA_DN	NUYTTEN_EZH2_TARGETS_DN	BLUM_RESPONSE_TO_SALIRASIB_DN	PUJANA_BRCA2_PCC_NETWORK	BENPORATH_CYCLING_GENES	GSE30962_PRIMARY_VS_SECONDARY_ACUTE_LCMV_INF_CD8_TCELL_UP	BERENJENO_TRANSFORMED_BY_RHOA_UP	REACTOME_CELL_CYCLE	GRAHAM_CML_DIVIDING_VS_NORMAL_QUIESCENT_UP	REACTOME_CELL_CYCLE_MITOTIC	HORIUCHI_WTAP_TARGETS_DN	HALLMARK_E2F_TARGETS	KONG_E2F3_TARGETS	PUJANA_CHEK2_PCC_NETWORK	BURTON_ADIPOGENESIS_3	GNF2_CCNA2	GSE36476_CTRL_VS_TSST_ACT_72H_MEMORY_CD4_TCELL_YOUNG_DN	CROONQUIST_IL6_DEPRIVATION_DN	ZHOU_CELL_CYCLE_GENES_IN_IR_RESPONSE_24HR	GSE24634_TEFF_VS_TCONV_DAY7_IN_CULTURE_UP	GNF2_PCNA	PUJANA_BRCA1_PCC_NETWORK	GSE36476_CTRL_VS_TSST_ACT_40H_MEMORY_CD4_TCELL_YOUNG_DN	HALLMARK_G2M_CHECKPOINT	MARKEY_RB1_ACUTE_LOF_DN	GOLDRATH_EFF_VS_MEMORY_CD8_TCELL_UP	HOFFMANN_LARGE_TO_SMALL_PRE_BII_LYMPHOCYTE_UP	FEVR_CTNNB1_TARGETS_DN	CAIRO_HEPATOBLASTOMA_CLASSES_UP	REACTOME_DNA_REPLICATION	JOHNSTONE_PARVB_TARGETS_3_DN	GOLDRATH_ANTIGEN_RESPONSE	CHANG_CYCLING_GENES	WINNEPENNINCKX_MELANOMA_METASTASIS_UP	WONG_EMBRYONIC_STEM_CELL_CORE
699	BUB1	budding uninhibited by benzimidazoles 1 homolog (yeast)	GOBERT_OLIGODENDROCYTE_DIFFERENTIATION_UP	DUTERTRE_ESTRADIOL_RESPONSE_24HR_UP	ZHANG_TLX_TARGETS_60HR_DN	MARSON_BOUND_BY_E2F4_UNSTIMULATED	GSE15750_DAY6_VS_DAY10_TRAF6KO_EFF_CD8_TCELL_UP	KOBAYASHI_EGFR_SIGNALING_24HR_DN	KINSEY_TARGETS_OF_EWSR1_FLII_FUSION_UP	SHEDDEN_LUNG_CANCER_POOR_SURVIVAL_A6	ROSTY_CERVICAL_CANCER_PROLIFERATION_CLUSTER	GSE15750_DAY6_VS_DAY10_EFF_CD8_TCELL_UP	MODULE_54	SOTIRIOU_BREAST_CANCER_GRADE_1_VS_3_UP	DODD_NASOPHARYNGEAL_CARCINOMA_DN	NUYTTEN_EZH2_TARGETS_DN	BLUM_RESPONSE_TO_SALIRASIB_DN	PUJANA_BRCA2_PCC_NETWORK	BENPORATH_CYCLING_GENES	GSE30962_PRIMARY_VS_SECONDARY_ACUTE_LCMV_INF_CD8_TCELL_UP	BERENJENO_TRANSFORMED_BY_RHOA_UP	REACTOME_CELL_CYCLE	GRAHAM_CML_DIVIDING_VS_NORMAL_QUIESCENT_UP	REACTOME_CELL_CYCLE_MITOTIC	HORIUCHI_WTAP_TARGETS_DN		KONG_E2F3_TARGETS	PUJANA_CHEK2_PCC_NETWORK	BURTON_ADIPOGENESIS_3		GSE36476_CTRL_VS_TSST_ACT_72H_MEMORY_CD4_TCELL_YOUNG_DN	CROONQUIST_IL6_DEPRIVATION_DN	ZHOU_CELL_CYCLE_GENES_IN_IR_RESPONSE_24HR			PUJANA_BRCA1_PCC_NETWORK		HALLMARK_G2M_CHECKPOINT	MARKEY_RB1_ACUTE_LOF_DN	GOLDRATH_EFF_VS_MEMORY_CD8_TCELL_UP	HOFFMANN_LARGE_TO_SMALL_PRE_BII_LYMPHOCYTE_UP	FEVR_CTNNB1_TARGETS_DN	CAIRO_HEPATOBLASTOMA_CLASSES_UP	REACTOME_DNA_REPLICATION	JOHNSTONE_PARVB_TARGETS_3_DN	GOLDRATH_ANTIGEN_RESPONSE	CHANG_CYCLING_GENES	WINNEPENNINCKX_MELANOMA_METASTASIS_UP	WONG_EMBRYONIC_STEM_CELL_CORE
7153	TOP2A	topoisomerase (DNA) II alpha 170kDa	GOBERT_OLIGODENDROCYTE_DIFFERENTIATION_UP	DUTERTRE_ESTRADIOL_RESPONSE_24HR_UP	ZHANG_TLX_TARGETS_60HR_DN	MARSON_BOUND_BY_E2F4_UNSTIMULATED	GSE15750_DAY6_VS_DAY10_TRAF6KO_EFF_CD8_TCELL_UP	KOBAYASHI_EGFR_SIGNALING_24HR_DN	KINSEY_TARGETS_OF_EWSR1_FLII_FUSION_UP	SHEDDEN_LUNG_CANCER_POOR_SURVIVAL_A6	ROSTY_CERVICAL_CANCER_PROLIFERATION_CLUSTER	GSE15750_DAY6_VS_DAY10_EFF_CD8_TCELL_UP	MODULE_54	SOTIRIOU_BREAST_CANCER_GRADE_1_VS_3_UP	DODD_NASOPHARYNGEAL_CARCINOMA_DN	NUYTTEN_EZH2_TARGETS_DN	BLUM_RESPONSE_TO_SALIRASIB_DN	PUJANA_BRCA2_PCC_NETWORK	BENPORATH_CYCLING_GENES	GSE30962_PRIMARY_VS_SECONDARY_ACUTE_LCMV_INF_CD8_TCELL_UP	BERENJENO_TRANSFORMED_BY_RHOA_UP		GRAHAM_CML_DIVIDING_VS_NORMAL_QUIESCENT_UP		HORIUCHI_WTAP_TARGETS_DN	HALLMARK_E2F_TARGETS	KONG_E2F3_TARGETS	PUJANA_CHEK2_PCC_NETWORK	BURTON_ADIPOGENESIS_3	GNF2_CCNA2	GSE36476_CTRL_VS_TSST_ACT_72H_MEMORY_CD4_TCELL_YOUNG_DN	CROONQUIST_IL6_DEPRIVATION_DN	ZHOU_CELL_CYCLE_GENES_IN_IR_RESPONSE_24HR		GNF2_PCNA	PUJANA_BRCA1_PCC_NETWORK	GSE36476_CTRL_VS_TSST_ACT_40H_MEMORY_CD4_TCELL_YOUNG_DN	HALLMARK_G2M_CHECKPOINT		GOLDRATH_EFF_VS_MEMORY_CD8_TCELL_UP	HOFFMANN_LARGE_TO_SMALL_PRE_BII_LYMPHOCYTE_UP	FEVR_CTNNB1_TARGETS_DN	CAIRO_HEPATOBLASTOMA_CLASSES_UP		JOHNSTONE_PARVB_TARGETS_3_DN	GOLDRATH_ANTIGEN_RESPONSE	CHANG_CYCLING_GENES	WINNEPENNINCKX_MELANOMA_METASTASIS_UP	WONG_EMBRYONIC_STEM_CELL_CORE
7272	TTK	TTK protein kinase	GOBERT_OLIGODENDROCYTE_DIFFERENTIATION_UP	DUTERTRE_ESTRADIOL_RESPONSE_24HR_UP	ZHANG_TLX_TARGETS_60HR_DN	MARSON_BOUND_BY_E2F4_UNSTIMULATED	GSE15750_DAY6_VS_DAY10_TRAF6KO_EFF_CD8_TCELL_UP	KOBAYASHI_EGFR_SIGNALING_24HR_DN	KINSEY_TARGETS_OF_EWSR1_FLII_FUSION_UP	SHEDDEN_LUNG_CANCER_POOR_SURVIVAL_A6	ROSTY_CERVICAL_CANCER_PROLIFERATION_CLUSTER	GSE15750_DAY6_VS_DAY10_EFF_CD8_TCELL_UP	MODULE_54	SOTIRIOU_BREAST_CANCER_GRADE_1_VS_3_UP	DODD_NASOPHARYNGEAL_CARCINOMA_DN	NUYTTEN_EZH2_TARGETS_DN	BLUM_RESPONSE_TO_SALIRASIB_DN	PUJANA_BRCA2_PCC_NETWORK	BENPORATH_CYCLING_GENES	GSE30962_PRIMARY_VS_SECONDARY_ACUTE_LCMV_INF_CD8_TCELL_UP	BERENJENO_TRANSFORMED_BY_RHOA_UP		GRAHAM_CML_DIVIDING_VS_NORMAL_QUIESCENT_UP		HORIUCHI_WTAP_TARGETS_DN			PUJANA_CHEK2_PCC_NETWORK	BURTON_ADIPOGENESIS_3	GNF2_CCNA2	GSE36476_CTRL_VS_TSST_ACT_72H_MEMORY_CD4_TCELL_YOUNG_DN	CROONQUIST_IL6_DEPRIVATION_DN	ZHOU_CELL_CYCLE_GENES_IN_IR_RESPONSE_24HR		GNF2_PCNA	PUJANA_BRCA1_PCC_NETWORK		HALLMARK_G2M_CHECKPOINT		GOLDRATH_EFF_VS_MEMORY_CD8_TCELL_UP	HOFFMANN_LARGE_TO_SMALL_PRE_BII_LYMPHOCYTE_UP	FEVR_CTNNB1_TARGETS_DN	CAIRO_HEPATOBLASTOMA_CLASSES_UP		JOHNSTONE_PARVB_TARGETS_3_DN	GOLDRATH_ANTIGEN_RESPONSE			WONG_EMBRYONIC_STEM_CELL_CORE
332	BIRC5	baculoviral IAP repeat containing 5	GOBERT_OLIGODENDROCYTE_DIFFERENTIATION_UP	DUTERTRE_ESTRADIOL_RESPONSE_24HR_UP	ZHANG_TLX_TARGETS_60HR_DN	MARSON_BOUND_BY_E2F4_UNSTIMULATED	GSE15750_DAY6_VS_DAY10_TRAF6KO_EFF_CD8_TCELL_UP	KOBAYASHI_EGFR_SIGNALING_24HR_DN	KINSEY_TARGETS_OF_EWSR1_FLII_FUSION_UP	SHEDDEN_LUNG_CANCER_POOR_SURVIVAL_A6	ROSTY_CERVICAL_CANCER_PROLIFERATION_CLUSTER	GSE15750_DAY6_VS_DAY10_EFF_CD8_TCELL_UP	MODULE_54	SOTIRIOU_BREAST_CANCER_GRADE_1_VS_3_UP	DODD_NASOPHARYNGEAL_CARCINOMA_DN	NUYTTEN_EZH2_TARGETS_DN			BENPORATH_CYCLING_GENES	GSE30962_PRIMARY_VS_SECONDARY_ACUTE_LCMV_INF_CD8_TCELL_UP	BERENJENO_TRANSFORMED_BY_RHOA_UP	REACTOME_CELL_CYCLE	GRAHAM_CML_DIVIDING_VS_NORMAL_QUIESCENT_UP	REACTOME_CELL_CYCLE_MITOTIC	HORIUCHI_WTAP_TARGETS_DN	HALLMARK_E2F_TARGETS			BURTON_ADIPOGENESIS_3	GNF2_CCNA2	GSE36476_CTRL_VS_TSST_ACT_72H_MEMORY_CD4_TCELL_YOUNG_DN		ZHOU_CELL_CYCLE_GENES_IN_IR_RESPONSE_24HR		GNF2_PCNA		GSE36476_CTRL_VS_TSST_ACT_40H_MEMORY_CD4_TCELL_YOUNG_DN	HALLMARK_G2M_CHECKPOINT	MARKEY_RB1_ACUTE_LOF_DN	GOLDRATH_EFF_VS_MEMORY_CD8_TCELL_UP		FEVR_CTNNB1_TARGETS_DN	CAIRO_HEPATOBLASTOMA_CLASSES_UP	REACTOME_DNA_REPLICATION	JOHNSTONE_PARVB_TARGETS_3_DN	GOLDRATH_ANTIGEN_RESPONSE	CHANG_CYCLING_GENES	WINNEPENNINCKX_MELANOMA_METASTASIS_UP	WONG_EMBRYONIC_STEM_CELL_CORE
55165	CEP55	centrosomal protein 55kDa	GOBERT_OLIGODENDROCYTE_DIFFERENTIATION_UP	DUTERTRE_ESTRADIOL_RESPONSE_24HR_UP	ZHANG_TLX_TARGETS_60HR_DN	MARSON_BOUND_BY_E2F4_UNSTIMULATED	GSE15750_DAY6_VS_DAY10_TRAF6KO_EFF_CD8_TCELL_UP	KOBAYASHI_EGFR_SIGNALING_24HR_DN	KINSEY_TARGETS_OF_EWSR1_FLII_FUSION_UP	SHEDDEN_LUNG_CANCER_POOR_SURVIVAL_A6	ROSTY_CERVICAL_CANCER_PROLIFERATION_CLUSTER	GSE15750_DAY6_VS_DAY10_EFF_CD8_TCELL_UP	MODULE_54	SOTIRIOU_BREAST_CANCER_GRADE_1_VS_3_UP	DODD_NASOPHARYNGEAL_CARCINOMA_DN	NUYTTEN_EZH2_TARGETS_DN			BENPORATH_CYCLING_GENES	GSE30962_PRIMARY_VS_SECONDARY_ACUTE_LCMV_INF_CD8_TCELL_UP			GRAHAM_CML_DIVIDING_VS_NORMAL_QUIESCENT_UP		HORIUCHI_WTAP_TARGETS_DN						GSE36476_CTRL_VS_TSST_ACT_72H_MEMORY_CD4_TCELL_YOUNG_DN		ZHOU_CELL_CYCLE_GENES_IN_IR_RESPONSE_24HR	GSE24634_TEFF_VS_TCONV_DAY7_IN_CULTURE_UP			GSE36476_CTRL_VS_TSST_ACT_40H_MEMORY_CD4_TCELL_YOUNG_DN											WINNEPENNINCKX_MELANOMA_METASTASIS_UP
701	BUB1B	budding uninhibited by benzimidazoles 1 homolog beta (yeast)	GOBERT_OLIGODENDROCYTE_DIFFERENTIATION_UP	DUTERTRE_ESTRADIOL_RESPONSE_24HR_UP	ZHANG_TLX_TARGETS_60HR_DN	MARSON_BOUND_BY_E2F4_UNSTIMULATED	GSE15750_DAY6_VS_DAY10_TRAF6KO_EFF_CD8_TCELL_UP	KOBAYASHI_EGFR_SIGNALING_24HR_DN	KINSEY_TARGETS_OF_EWSR1_FLII_FUSION_UP	SHEDDEN_LUNG_CANCER_POOR_SURVIVAL_A6	ROSTY_CERVICAL_CANCER_PROLIFERATION_CLUSTER	GSE15750_DAY6_VS_DAY10_EFF_CD8_TCELL_UP	MODULE_54	SOTIRIOU_BREAST_CANCER_GRADE_1_VS_3_UP	DODD_NASOPHARYNGEAL_CARCINOMA_DN		BLUM_RESPONSE_TO_SALIRASIB_DN	PUJANA_BRCA2_PCC_NETWORK	BENPORATH_CYCLING_GENES	GSE30962_PRIMARY_VS_SECONDARY_ACUTE_LCMV_INF_CD8_TCELL_UP		REACTOME_CELL_CYCLE	GRAHAM_CML_DIVIDING_VS_NORMAL_QUIESCENT_UP	REACTOME_CELL_CYCLE_MITOTIC	HORIUCHI_WTAP_TARGETS_DN	HALLMARK_E2F_TARGETS	KONG_E2F3_TARGETS	PUJANA_CHEK2_PCC_NETWORK		GNF2_CCNA2	GSE36476_CTRL_VS_TSST_ACT_72H_MEMORY_CD4_TCELL_YOUNG_DN	CROONQUIST_IL6_DEPRIVATION_DN			GNF2_PCNA	PUJANA_BRCA1_PCC_NETWORK						FEVR_CTNNB1_TARGETS_DN	CAIRO_HEPATOBLASTOMA_CLASSES_UP	REACTOME_DNA_REPLICATION			CHANG_CYCLING_GENES		WONG_EMBRYONIC_STEM_CELL_CORE
9833	MELK	maternal embryonic leucine zipper kinase	GOBERT_OLIGODENDROCYTE_DIFFERENTIATION_UP	DUTERTRE_ESTRADIOL_RESPONSE_24HR_UP	ZHANG_TLX_TARGETS_60HR_DN	MARSON_BOUND_BY_E2F4_UNSTIMULATED	GSE15750_DAY6_VS_DAY10_TRAF6KO_EFF_CD8_TCELL_UP	KOBAYASHI_EGFR_SIGNALING_24HR_DN	KINSEY_TARGETS_OF_EWSR1_FLII_FUSION_UP	SHEDDEN_LUNG_CANCER_POOR_SURVIVAL_A6	ROSTY_CERVICAL_CANCER_PROLIFERATION_CLUSTER	GSE15750_DAY6_VS_DAY10_EFF_CD8_TCELL_UP	MODULE_54	SOTIRIOU_BREAST_CANCER_GRADE_1_VS_3_UP	DODD_NASOPHARYNGEAL_CARCINOMA_DN			PUJANA_BRCA2_PCC_NETWORK	BENPORATH_CYCLING_GENES	GSE30962_PRIMARY_VS_SECONDARY_ACUTE_LCMV_INF_CD8_TCELL_UP			GRAHAM_CML_DIVIDING_VS_NORMAL_QUIESCENT_UP		HORIUCHI_WTAP_TARGETS_DN	HALLMARK_E2F_TARGETS	KONG_E2F3_TARGETS	PUJANA_CHEK2_PCC_NETWORK		GNF2_CCNA2			ZHOU_CELL_CYCLE_GENES_IN_IR_RESPONSE_24HR	GSE24634_TEFF_VS_TCONV_DAY7_IN_CULTURE_UP	GNF2_PCNA	PUJANA_BRCA1_PCC_NETWORK					HOFFMANN_LARGE_TO_SMALL_PRE_BII_LYMPHOCYTE_UP	FEVR_CTNNB1_TARGETS_DN			JOHNSTONE_PARVB_TARGETS_3_DN		CHANG_CYCLING_GENES	WINNEPENNINCKX_MELANOMA_METASTASIS_UP
9212	AURKB	aurora kinase B	GOBERT_OLIGODENDROCYTE_DIFFERENTIATION_UP	DUTERTRE_ESTRADIOL_RESPONSE_24HR_UP	ZHANG_TLX_TARGETS_60HR_DN	MARSON_BOUND_BY_E2F4_UNSTIMULATED	GSE15750_DAY6_VS_DAY10_TRAF6KO_EFF_CD8_TCELL_UP	KOBAYASHI_EGFR_SIGNALING_24HR_DN	KINSEY_TARGETS_OF_EWSR1_FLII_FUSION_UP	SHEDDEN_LUNG_CANCER_POOR_SURVIVAL_A6	ROSTY_CERVICAL_CANCER_PROLIFERATION_CLUSTER	GSE15750_DAY6_VS_DAY10_EFF_CD8_TCELL_UP	MODULE_54	SOTIRIOU_BREAST_CANCER_GRADE_1_VS_3_UP		NUYTTEN_EZH2_TARGETS_DN	BLUM_RESPONSE_TO_SALIRASIB_DN	PUJANA_BRCA2_PCC_NETWORK	BENPORATH_CYCLING_GENES	GSE30962_PRIMARY_VS_SECONDARY_ACUTE_LCMV_INF_CD8_TCELL_UP	BERENJENO_TRANSFORMED_BY_RHOA_UP	REACTOME_CELL_CYCLE	GRAHAM_CML_DIVIDING_VS_NORMAL_QUIESCENT_UP	REACTOME_CELL_CYCLE_MITOTIC	HORIUCHI_WTAP_TARGETS_DN	HALLMARK_E2F_TARGETS		PUJANA_CHEK2_PCC_NETWORK		GNF2_CCNA2		CROONQUIST_IL6_DEPRIVATION_DN				PUJANA_BRCA1_PCC_NETWORK	GSE36476_CTRL_VS_TSST_ACT_40H_MEMORY_CD4_TCELL_YOUNG_DN	HALLMARK_G2M_CHECKPOINT		GOLDRATH_EFF_VS_MEMORY_CD8_TCELL_UP	HOFFMANN_LARGE_TO_SMALL_PRE_BII_LYMPHOCYTE_UP	FEVR_CTNNB1_TARGETS_DN	CAIRO_HEPATOBLASTOMA_CLASSES_UP	REACTOME_DNA_REPLICATION		GOLDRATH_ANTIGEN_RESPONSE			WONG_EMBRYONIC_STEM_CELL_CORE
4605	MYBL2	v-myb myeloblastosis viral oncogene homolog (avian)-like 2	GOBERT_OLIGODENDROCYTE_DIFFERENTIATION_UP	DUTERTRE_ESTRADIOL_RESPONSE_24HR_UP	ZHANG_TLX_TARGETS_60HR_DN	MARSON_BOUND_BY_E2F4_UNSTIMULATED	GSE15750_DAY6_VS_DAY10_TRAF6KO_EFF_CD8_TCELL_UP	KOBAYASHI_EGFR_SIGNALING_24HR_DN	KINSEY_TARGETS_OF_EWSR1_FLII_FUSION_UP	SHEDDEN_LUNG_CANCER_POOR_SURVIVAL_A6	ROSTY_CERVICAL_CANCER_PROLIFERATION_CLUSTER	GSE15750_DAY6_VS_DAY10_EFF_CD8_TCELL_UP	MODULE_54	SOTIRIOU_BREAST_CANCER_GRADE_1_VS_3_UP			BLUM_RESPONSE_TO_SALIRASIB_DN	PUJANA_BRCA2_PCC_NETWORK			BERENJENO_TRANSFORMED_BY_RHOA_UP	REACTOME_CELL_CYCLE		REACTOME_CELL_CYCLE_MITOTIC	HORIUCHI_WTAP_TARGETS_DN	HALLMARK_E2F_TARGETS		PUJANA_CHEK2_PCC_NETWORK				CROONQUIST_IL6_DEPRIVATION_DN	ZHOU_CELL_CYCLE_GENES_IN_IR_RESPONSE_24HR		GNF2_PCNA	PUJANA_BRCA1_PCC_NETWORK		HALLMARK_G2M_CHECKPOINT											WONG_EMBRYONIC_STEM_CELL_CORE
990	CDC6	cell division cycle 6 homolog (S. cerevisiae)	GOBERT_OLIGODENDROCYTE_DIFFERENTIATION_UP	DUTERTRE_ESTRADIOL_RESPONSE_24HR_UP	ZHANG_TLX_TARGETS_60HR_DN	MARSON_BOUND_BY_E2F4_UNSTIMULATED	GSE15750_DAY6_VS_DAY10_TRAF6KO_EFF_CD8_TCELL_UP	KOBAYASHI_EGFR_SIGNALING_24HR_DN	KINSEY_TARGETS_OF_EWSR1_FLII_FUSION_UP	SHEDDEN_LUNG_CANCER_POOR_SURVIVAL_A6	ROSTY_CERVICAL_CANCER_PROLIFERATION_CLUSTER	GSE15750_DAY6_VS_DAY10_EFF_CD8_TCELL_UP	MODULE_54		DODD_NASOPHARYNGEAL_CARCINOMA_DN		BLUM_RESPONSE_TO_SALIRASIB_DN	PUJANA_BRCA2_PCC_NETWORK	BENPORATH_CYCLING_GENES	GSE30962_PRIMARY_VS_SECONDARY_ACUTE_LCMV_INF_CD8_TCELL_UP	BERENJENO_TRANSFORMED_BY_RHOA_UP	REACTOME_CELL_CYCLE	GRAHAM_CML_DIVIDING_VS_NORMAL_QUIESCENT_UP	REACTOME_CELL_CYCLE_MITOTIC			KONG_E2F3_TARGETS	PUJANA_CHEK2_PCC_NETWORK	BURTON_ADIPOGENESIS_3		GSE36476_CTRL_VS_TSST_ACT_72H_MEMORY_CD4_TCELL_YOUNG_DN	CROONQUIST_IL6_DEPRIVATION_DN				PUJANA_BRCA1_PCC_NETWORK		HALLMARK_G2M_CHECKPOINT	MARKEY_RB1_ACUTE_LOF_DN	GOLDRATH_EFF_VS_MEMORY_CD8_TCELL_UP		FEVR_CTNNB1_TARGETS_DN	CAIRO_HEPATOBLASTOMA_CLASSES_UP	REACTOME_DNA_REPLICATION	JOHNSTONE_PARVB_TARGETS_3_DN	GOLDRATH_ANTIGEN_RESPONSE	CHANG_CYCLING_GENES	WINNEPENNINCKX_MELANOMA_METASTASIS_UP	WONG_EMBRYONIC_STEM_CELL_CORE
10592	SMC2	structural maintenance of chromosomes 2	GOBERT_OLIGODENDROCYTE_DIFFERENTIATION_UP	DUTERTRE_ESTRADIOL_RESPONSE_24HR_UP	ZHANG_TLX_TARGETS_60HR_DN	MARSON_BOUND_BY_E2F4_UNSTIMULATED	GSE15750_DAY6_VS_DAY10_TRAF6KO_EFF_CD8_TCELL_UP	KOBAYASHI_EGFR_SIGNALING_24HR_DN	KINSEY_TARGETS_OF_EWSR1_FLII_FUSION_UP	SHEDDEN_LUNG_CANCER_POOR_SURVIVAL_A6	ROSTY_CERVICAL_CANCER_PROLIFERATION_CLUSTER	GSE15750_DAY6_VS_DAY10_EFF_CD8_TCELL_UP	MODULE_54		DODD_NASOPHARYNGEAL_CARCINOMA_DN		BLUM_RESPONSE_TO_SALIRASIB_DN	PUJANA_BRCA2_PCC_NETWORK		GSE30962_PRIMARY_VS_SECONDARY_ACUTE_LCMV_INF_CD8_TCELL_UP	BERENJENO_TRANSFORMED_BY_RHOA_UP		GRAHAM_CML_DIVIDING_VS_NORMAL_QUIESCENT_UP				KONG_E2F3_TARGETS	PUJANA_CHEK2_PCC_NETWORK	BURTON_ADIPOGENESIS_3	GNF2_CCNA2		CROONQUIST_IL6_DEPRIVATION_DN	ZHOU_CELL_CYCLE_GENES_IN_IR_RESPONSE_24HR		GNF2_PCNA	PUJANA_BRCA1_PCC_NETWORK		HALLMARK_G2M_CHECKPOINT	MARKEY_RB1_ACUTE_LOF_DN	GOLDRATH_EFF_VS_MEMORY_CD8_TCELL_UP	HOFFMANN_LARGE_TO_SMALL_PRE_BII_LYMPHOCYTE_UP		CAIRO_HEPATOBLASTOMA_CLASSES_UP		JOHNSTONE_PARVB_TARGETS_3_DN			WINNEPENNINCKX_MELANOMA_METASTASIS_UP	WONG_EMBRYONIC_STEM_CELL_CORE
55388	MCM10	minichromosome maintenance complex component 10	GOBERT_OLIGODENDROCYTE_DIFFERENTIATION_UP	DUTERTRE_ESTRADIOL_RESPONSE_24HR_UP	ZHANG_TLX_TARGETS_60HR_DN	MARSON_BOUND_BY_E2F4_UNSTIMULATED	GSE15750_DAY6_VS_DAY10_TRAF6KO_EFF_CD8_TCELL_UP	KOBAYASHI_EGFR_SIGNALING_24HR_DN	KINSEY_TARGETS_OF_EWSR1_FLII_FUSION_UP	SHEDDEN_LUNG_CANCER_POOR_SURVIVAL_A6	ROSTY_CERVICAL_CANCER_PROLIFERATION_CLUSTER	GSE15750_DAY6_VS_DAY10_EFF_CD8_TCELL_UP		SOTIRIOU_BREAST_CANCER_GRADE_1_VS_3_UP	DODD_NASOPHARYNGEAL_CARCINOMA_DN	NUYTTEN_EZH2_TARGETS_DN				GSE30962_PRIMARY_VS_SECONDARY_ACUTE_LCMV_INF_CD8_TCELL_UP	BERENJENO_TRANSFORMED_BY_RHOA_UP	REACTOME_CELL_CYCLE	GRAHAM_CML_DIVIDING_VS_NORMAL_QUIESCENT_UP	REACTOME_CELL_CYCLE_MITOTIC					BURTON_ADIPOGENESIS_3		GSE36476_CTRL_VS_TSST_ACT_72H_MEMORY_CD4_TCELL_YOUNG_DN						GSE36476_CTRL_VS_TSST_ACT_40H_MEMORY_CD4_TCELL_YOUNG_DN			GOLDRATH_EFF_VS_MEMORY_CD8_TCELL_UP	HOFFMANN_LARGE_TO_SMALL_PRE_BII_LYMPHOCYTE_UP		CAIRO_HEPATOBLASTOMA_CLASSES_UP	REACTOME_DNA_REPLICATION		GOLDRATH_ANTIGEN_RESPONSE
29127	RACGAP1	Rac GTPase activating protein 1	GOBERT_OLIGODENDROCYTE_DIFFERENTIATION_UP	DUTERTRE_ESTRADIOL_RESPONSE_24HR_UP	ZHANG_TLX_TARGETS_60HR_DN	MARSON_BOUND_BY_E2F4_UNSTIMULATED	GSE15750_DAY6_VS_DAY10_TRAF6KO_EFF_CD8_TCELL_UP	KOBAYASHI_EGFR_SIGNALING_24HR_DN	KINSEY_TARGETS_OF_EWSR1_FLII_FUSION_UP	SHEDDEN_LUNG_CANCER_POOR_SURVIVAL_A6	ROSTY_CERVICAL_CANCER_PROLIFERATION_CLUSTER	GSE15750_DAY6_VS_DAY10_EFF_CD8_TCELL_UP		SOTIRIOU_BREAST_CANCER_GRADE_1_VS_3_UP	DODD_NASOPHARYNGEAL_CARCINOMA_DN	NUYTTEN_EZH2_TARGETS_DN					BERENJENO_TRANSFORMED_BY_RHOA_UP		GRAHAM_CML_DIVIDING_VS_NORMAL_QUIESCENT_UP		HORIUCHI_WTAP_TARGETS_DN	HALLMARK_E2F_TARGETS	KONG_E2F3_TARGETS		BURTON_ADIPOGENESIS_3	GNF2_CCNA2			ZHOU_CELL_CYCLE_GENES_IN_IR_RESPONSE_24HR	GSE24634_TEFF_VS_TCONV_DAY7_IN_CULTURE_UP	GNF2_PCNA		GSE36476_CTRL_VS_TSST_ACT_40H_MEMORY_CD4_TCELL_YOUNG_DN	HALLMARK_G2M_CHECKPOINT	MARKEY_RB1_ACUTE_LOF_DN		HOFFMANN_LARGE_TO_SMALL_PRE_BII_LYMPHOCYTE_UP	FEVR_CTNNB1_TARGETS_DN			JOHNSTONE_PARVB_TARGETS_3_DN	GOLDRATH_ANTIGEN_RESPONSE		WINNEPENNINCKX_MELANOMA_METASTASIS_UP	WONG_EMBRYONIC_STEM_CELL_CORE
79019	CENPM	centromere protein M	GOBERT_OLIGODENDROCYTE_DIFFERENTIATION_UP	DUTERTRE_ESTRADIOL_RESPONSE_24HR_UP	ZHANG_TLX_TARGETS_60HR_DN	MARSON_BOUND_BY_E2F4_UNSTIMULATED	GSE15750_DAY6_VS_DAY10_TRAF6KO_EFF_CD8_TCELL_UP	KOBAYASHI_EGFR_SIGNALING_24HR_DN	KINSEY_TARGETS_OF_EWSR1_FLII_FUSION_UP	SHEDDEN_LUNG_CANCER_POOR_SURVIVAL_A6	ROSTY_CERVICAL_CANCER_PROLIFERATION_CLUSTER	GSE15750_DAY6_VS_DAY10_EFF_CD8_TCELL_UP				NUYTTEN_EZH2_TARGETS_DN			BENPORATH_CYCLING_GENES			REACTOME_CELL_CYCLE	GRAHAM_CML_DIVIDING_VS_NORMAL_QUIESCENT_UP	REACTOME_CELL_CYCLE_MITOTIC	HORIUCHI_WTAP_TARGETS_DN	HALLMARK_E2F_TARGETS					GSE36476_CTRL_VS_TSST_ACT_72H_MEMORY_CD4_TCELL_YOUNG_DN			GSE24634_TEFF_VS_TCONV_DAY7_IN_CULTURE_UP			GSE36476_CTRL_VS_TSST_ACT_40H_MEMORY_CD4_TCELL_YOUNG_DN							REACTOME_DNA_REPLICATION	JOHNSTONE_PARVB_TARGETS_3_DN		CHANG_CYCLING_GENES
51514	DTL	denticleless homolog (Drosophila)	GOBERT_OLIGODENDROCYTE_DIFFERENTIATION_UP	DUTERTRE_ESTRADIOL_RESPONSE_24HR_UP	ZHANG_TLX_TARGETS_60HR_DN	MARSON_BOUND_BY_E2F4_UNSTIMULATED	GSE15750_DAY6_VS_DAY10_TRAF6KO_EFF_CD8_TCELL_UP	KOBAYASHI_EGFR_SIGNALING_24HR_DN	KINSEY_TARGETS_OF_EWSR1_FLII_FUSION_UP	SHEDDEN_LUNG_CANCER_POOR_SURVIVAL_A6	ROSTY_CERVICAL_CANCER_PROLIFERATION_CLUSTER				DODD_NASOPHARYNGEAL_CARCINOMA_DN	NUYTTEN_EZH2_TARGETS_DN			BENPORATH_CYCLING_GENES		BERENJENO_TRANSFORMED_BY_RHOA_UP								BURTON_ADIPOGENESIS_3		GSE36476_CTRL_VS_TSST_ACT_72H_MEMORY_CD4_TCELL_YOUNG_DN			GSE24634_TEFF_VS_TCONV_DAY7_IN_CULTURE_UP	GNF2_PCNA		GSE36476_CTRL_VS_TSST_ACT_40H_MEMORY_CD4_TCELL_YOUNG_DN		MARKEY_RB1_ACUTE_LOF_DN	GOLDRATH_EFF_VS_MEMORY_CD8_TCELL_UP			CAIRO_HEPATOBLASTOMA_CLASSES_UP		JOHNSTONE_PARVB_TARGETS_3_DN	GOLDRATH_ANTIGEN_RESPONSE			WONG_EMBRYONIC_STEM_CELL_CORE
8318	CDC45	cell division cycle 45 homolog (S. cerevisiae)	GOBERT_OLIGODENDROCYTE_DIFFERENTIATION_UP	DUTERTRE_ESTRADIOL_RESPONSE_24HR_UP	ZHANG_TLX_TARGETS_60HR_DN	MARSON_BOUND_BY_E2F4_UNSTIMULATED	GSE15750_DAY6_VS_DAY10_TRAF6KO_EFF_CD8_TCELL_UP	KOBAYASHI_EGFR_SIGNALING_24HR_DN	KINSEY_TARGETS_OF_EWSR1_FLII_FUSION_UP	SHEDDEN_LUNG_CANCER_POOR_SURVIVAL_A6		GSE15750_DAY6_VS_DAY10_EFF_CD8_TCELL_UP	MODULE_54	SOTIRIOU_BREAST_CANCER_GRADE_1_VS_3_UP	DODD_NASOPHARYNGEAL_CARCINOMA_DN	NUYTTEN_EZH2_TARGETS_DN	BLUM_RESPONSE_TO_SALIRASIB_DN	PUJANA_BRCA2_PCC_NETWORK	BENPORATH_CYCLING_GENES	GSE30962_PRIMARY_VS_SECONDARY_ACUTE_LCMV_INF_CD8_TCELL_UP	BERENJENO_TRANSFORMED_BY_RHOA_UP	REACTOME_CELL_CYCLE	GRAHAM_CML_DIVIDING_VS_NORMAL_QUIESCENT_UP	REACTOME_CELL_CYCLE_MITOTIC				PUJANA_CHEK2_PCC_NETWORK	BURTON_ADIPOGENESIS_3		GSE36476_CTRL_VS_TSST_ACT_72H_MEMORY_CD4_TCELL_YOUNG_DN	CROONQUIST_IL6_DEPRIVATION_DN		GSE24634_TEFF_VS_TCONV_DAY7_IN_CULTURE_UP		PUJANA_BRCA1_PCC_NETWORK	GSE36476_CTRL_VS_TSST_ACT_40H_MEMORY_CD4_TCELL_YOUNG_DN	HALLMARK_G2M_CHECKPOINT	MARKEY_RB1_ACUTE_LOF_DN	GOLDRATH_EFF_VS_MEMORY_CD8_TCELL_UP	HOFFMANN_LARGE_TO_SMALL_PRE_BII_LYMPHOCYTE_UP			REACTOME_DNA_REPLICATION		GOLDRATH_ANTIGEN_RESPONSE		WINNEPENNINCKX_MELANOMA_METASTASIS_UP
55839	CENPN	centromere protein N	GOBERT_OLIGODENDROCYTE_DIFFERENTIATION_UP	DUTERTRE_ESTRADIOL_RESPONSE_24HR_UP	ZHANG_TLX_TARGETS_60HR_DN	MARSON_BOUND_BY_E2F4_UNSTIMULATED	GSE15750_DAY6_VS_DAY10_TRAF6KO_EFF_CD8_TCELL_UP	KOBAYASHI_EGFR_SIGNALING_24HR_DN	KINSEY_TARGETS_OF_EWSR1_FLII_FUSION_UP	SHEDDEN_LUNG_CANCER_POOR_SURVIVAL_A6		GSE15750_DAY6_VS_DAY10_EFF_CD8_TCELL_UP		SOTIRIOU_BREAST_CANCER_GRADE_1_VS_3_UP	DODD_NASOPHARYNGEAL_CARCINOMA_DN	NUYTTEN_EZH2_TARGETS_DN				GSE30962_PRIMARY_VS_SECONDARY_ACUTE_LCMV_INF_CD8_TCELL_UP		REACTOME_CELL_CYCLE		REACTOME_CELL_CYCLE_MITOTIC	HORIUCHI_WTAP_TARGETS_DN								ZHOU_CELL_CYCLE_GENES_IN_IR_RESPONSE_24HR										CAIRO_HEPATOBLASTOMA_CLASSES_UP	REACTOME_DNA_REPLICATION	JOHNSTONE_PARVB_TARGETS_3_DN			WINNEPENNINCKX_MELANOMA_METASTASIS_UP
4175	MCM6	minichromosome maintenance complex component 6	GOBERT_OLIGODENDROCYTE_DIFFERENTIATION_UP	DUTERTRE_ESTRADIOL_RESPONSE_24HR_UP	ZHANG_TLX_TARGETS_60HR_DN	MARSON_BOUND_BY_E2F4_UNSTIMULATED	GSE15750_DAY6_VS_DAY10_TRAF6KO_EFF_CD8_TCELL_UP	KOBAYASHI_EGFR_SIGNALING_24HR_DN	KINSEY_TARGETS_OF_EWSR1_FLII_FUSION_UP	SHEDDEN_LUNG_CANCER_POOR_SURVIVAL_A6			MODULE_54	SOTIRIOU_BREAST_CANCER_GRADE_1_VS_3_UP	DODD_NASOPHARYNGEAL_CARCINOMA_DN		BLUM_RESPONSE_TO_SALIRASIB_DN	PUJANA_BRCA2_PCC_NETWORK	BENPORATH_CYCLING_GENES			REACTOME_CELL_CYCLE		REACTOME_CELL_CYCLE_MITOTIC		HALLMARK_E2F_TARGETS		PUJANA_CHEK2_PCC_NETWORK		GNF2_CCNA2				GSE24634_TEFF_VS_TCONV_DAY7_IN_CULTURE_UP	GNF2_PCNA	PUJANA_BRCA1_PCC_NETWORK		HALLMARK_G2M_CHECKPOINT			HOFFMANN_LARGE_TO_SMALL_PRE_BII_LYMPHOCYTE_UP	FEVR_CTNNB1_TARGETS_DN	CAIRO_HEPATOBLASTOMA_CLASSES_UP	REACTOME_DNA_REPLICATION	JOHNSTONE_PARVB_TARGETS_3_DN		CHANG_CYCLING_GENES	WINNEPENNINCKX_MELANOMA_METASTASIS_UP
5557	PRIM1	primase, DNA, polypeptide 1 (49kDa)	GOBERT_OLIGODENDROCYTE_DIFFERENTIATION_UP	DUTERTRE_ESTRADIOL_RESPONSE_24HR_UP	ZHANG_TLX_TARGETS_60HR_DN	MARSON_BOUND_BY_E2F4_UNSTIMULATED	GSE15750_DAY6_VS_DAY10_TRAF6KO_EFF_CD8_TCELL_UP	KOBAYASHI_EGFR_SIGNALING_24HR_DN	KINSEY_TARGETS_OF_EWSR1_FLII_FUSION_UP	SHEDDEN_LUNG_CANCER_POOR_SURVIVAL_A6			MODULE_54		DODD_NASOPHARYNGEAL_CARCINOMA_DN	NUYTTEN_EZH2_TARGETS_DN	BLUM_RESPONSE_TO_SALIRASIB_DN	PUJANA_BRCA2_PCC_NETWORK	BENPORATH_CYCLING_GENES		BERENJENO_TRANSFORMED_BY_RHOA_UP	REACTOME_CELL_CYCLE		REACTOME_CELL_CYCLE_MITOTIC			KONG_E2F3_TARGETS		BURTON_ADIPOGENESIS_3	GNF2_CCNA2				GSE24634_TEFF_VS_TCONV_DAY7_IN_CULTURE_UP	GNF2_PCNA	PUJANA_BRCA1_PCC_NETWORK			MARKEY_RB1_ACUTE_LOF_DN	GOLDRATH_EFF_VS_MEMORY_CD8_TCELL_UP		FEVR_CTNNB1_TARGETS_DN		REACTOME_DNA_REPLICATION		GOLDRATH_ANTIGEN_RESPONSE	CHANG_CYCLING_GENES		WONG_EMBRYONIC_STEM_CELL_CORE
55055	ZWILCH	Zwilch, kinetochore associated, homolog (Drosophila)	GOBERT_OLIGODENDROCYTE_DIFFERENTIATION_UP	DUTERTRE_ESTRADIOL_RESPONSE_24HR_UP	ZHANG_TLX_TARGETS_60HR_DN	MARSON_BOUND_BY_E2F4_UNSTIMULATED	GSE15750_DAY6_VS_DAY10_TRAF6KO_EFF_CD8_TCELL_UP	KOBAYASHI_EGFR_SIGNALING_24HR_DN	KINSEY_TARGETS_OF_EWSR1_FLII_FUSION_UP	SHEDDEN_LUNG_CANCER_POOR_SURVIVAL_A6			MODULE_54		DODD_NASOPHARYNGEAL_CARCINOMA_DN	NUYTTEN_EZH2_TARGETS_DN						REACTOME_CELL_CYCLE		REACTOME_CELL_CYCLE_MITOTIC													GSE36476_CTRL_VS_TSST_ACT_40H_MEMORY_CD4_TCELL_YOUNG_DN						CAIRO_HEPATOBLASTOMA_CLASSES_UP	REACTOME_DNA_REPLICATION	JOHNSTONE_PARVB_TARGETS_3_DN
9156	EXO1	exonuclease 1	GOBERT_OLIGODENDROCYTE_DIFFERENTIATION_UP	DUTERTRE_ESTRADIOL_RESPONSE_24HR_UP	ZHANG_TLX_TARGETS_60HR_DN	MARSON_BOUND_BY_E2F4_UNSTIMULATED	GSE15750_DAY6_VS_DAY10_TRAF6KO_EFF_CD8_TCELL_UP	KOBAYASHI_EGFR_SIGNALING_24HR_DN	KINSEY_TARGETS_OF_EWSR1_FLII_FUSION_UP	SHEDDEN_LUNG_CANCER_POOR_SURVIVAL_A6				SOTIRIOU_BREAST_CANCER_GRADE_1_VS_3_UP	DODD_NASOPHARYNGEAL_CARCINOMA_DN	NUYTTEN_EZH2_TARGETS_DN	BLUM_RESPONSE_TO_SALIRASIB_DN		BENPORATH_CYCLING_GENES	GSE30962_PRIMARY_VS_SECONDARY_ACUTE_LCMV_INF_CD8_TCELL_UP	BERENJENO_TRANSFORMED_BY_RHOA_UP							PUJANA_CHEK2_PCC_NETWORK					ZHOU_CELL_CYCLE_GENES_IN_IR_RESPONSE_24HR			PUJANA_BRCA1_PCC_NETWORK		HALLMARK_G2M_CHECKPOINT				FEVR_CTNNB1_TARGETS_DN					CHANG_CYCLING_GENES	WINNEPENNINCKX_MELANOMA_METASTASIS_UP	WONG_EMBRYONIC_STEM_CELL_CORE
2237	FEN1	flap structure-specific endonuclease 1	GOBERT_OLIGODENDROCYTE_DIFFERENTIATION_UP	DUTERTRE_ESTRADIOL_RESPONSE_24HR_UP	ZHANG_TLX_TARGETS_60HR_DN	MARSON_BOUND_BY_E2F4_UNSTIMULATED	GSE15750_DAY6_VS_DAY10_TRAF6KO_EFF_CD8_TCELL_UP	KOBAYASHI_EGFR_SIGNALING_24HR_DN	KINSEY_TARGETS_OF_EWSR1_FLII_FUSION_UP		ROSTY_CERVICAL_CANCER_PROLIFERATION_CLUSTER	GSE15750_DAY6_VS_DAY10_EFF_CD8_TCELL_UP	MODULE_54	SOTIRIOU_BREAST_CANCER_GRADE_1_VS_3_UP	DODD_NASOPHARYNGEAL_CARCINOMA_DN		BLUM_RESPONSE_TO_SALIRASIB_DN	PUJANA_BRCA2_PCC_NETWORK	BENPORATH_CYCLING_GENES		BERENJENO_TRANSFORMED_BY_RHOA_UP	REACTOME_CELL_CYCLE	GRAHAM_CML_DIVIDING_VS_NORMAL_QUIESCENT_UP	REACTOME_CELL_CYCLE_MITOTIC			KONG_E2F3_TARGETS	PUJANA_CHEK2_PCC_NETWORK	BURTON_ADIPOGENESIS_3	GNF2_CCNA2	GSE36476_CTRL_VS_TSST_ACT_72H_MEMORY_CD4_TCELL_YOUNG_DN			GSE24634_TEFF_VS_TCONV_DAY7_IN_CULTURE_UP	GNF2_PCNA	PUJANA_BRCA1_PCC_NETWORK	GSE36476_CTRL_VS_TSST_ACT_40H_MEMORY_CD4_TCELL_YOUNG_DN				HOFFMANN_LARGE_TO_SMALL_PRE_BII_LYMPHOCYTE_UP	FEVR_CTNNB1_TARGETS_DN		REACTOME_DNA_REPLICATION		GOLDRATH_ANTIGEN_RESPONSE	CHANG_CYCLING_GENES
5347	PLK1	polo-like kinase 1	GOBERT_OLIGODENDROCYTE_DIFFERENTIATION_UP	DUTERTRE_ESTRADIOL_RESPONSE_24HR_UP	ZHANG_TLX_TARGETS_60HR_DN	MARSON_BOUND_BY_E2F4_UNSTIMULATED	GSE15750_DAY6_VS_DAY10_TRAF6KO_EFF_CD8_TCELL_UP	KOBAYASHI_EGFR_SIGNALING_24HR_DN	KINSEY_TARGETS_OF_EWSR1_FLII_FUSION_UP		ROSTY_CERVICAL_CANCER_PROLIFERATION_CLUSTER	GSE15750_DAY6_VS_DAY10_EFF_CD8_TCELL_UP	MODULE_54	SOTIRIOU_BREAST_CANCER_GRADE_1_VS_3_UP		NUYTTEN_EZH2_TARGETS_DN	BLUM_RESPONSE_TO_SALIRASIB_DN		BENPORATH_CYCLING_GENES			REACTOME_CELL_CYCLE		REACTOME_CELL_CYCLE_MITOTIC	HORIUCHI_WTAP_TARGETS_DN	HALLMARK_E2F_TARGETS	KONG_E2F3_TARGETS	PUJANA_CHEK2_PCC_NETWORK	BURTON_ADIPOGENESIS_3	GNF2_CCNA2		CROONQUIST_IL6_DEPRIVATION_DN		GSE24634_TEFF_VS_TCONV_DAY7_IN_CULTURE_UP		PUJANA_BRCA1_PCC_NETWORK		HALLMARK_G2M_CHECKPOINT	MARKEY_RB1_ACUTE_LOF_DN				CAIRO_HEPATOBLASTOMA_CLASSES_UP	REACTOME_DNA_REPLICATION		GOLDRATH_ANTIGEN_RESPONSE	CHANG_CYCLING_GENES		WONG_EMBRYONIC_STEM_CELL_CORE
5888	RAD51	RAD51 homolog (S. cerevisiae)	GOBERT_OLIGODENDROCYTE_DIFFERENTIATION_UP	DUTERTRE_ESTRADIOL_RESPONSE_24HR_UP	ZHANG_TLX_TARGETS_60HR_DN	MARSON_BOUND_BY_E2F4_UNSTIMULATED	GSE15750_DAY6_VS_DAY10_TRAF6KO_EFF_CD8_TCELL_UP	KOBAYASHI_EGFR_SIGNALING_24HR_DN	KINSEY_TARGETS_OF_EWSR1_FLII_FUSION_UP			GSE15750_DAY6_VS_DAY10_EFF_CD8_TCELL_UP	MODULE_54	SOTIRIOU_BREAST_CANCER_GRADE_1_VS_3_UP	DODD_NASOPHARYNGEAL_CARCINOMA_DN	NUYTTEN_EZH2_TARGETS_DN	BLUM_RESPONSE_TO_SALIRASIB_DN		BENPORATH_CYCLING_GENES	GSE30962_PRIMARY_VS_SECONDARY_ACUTE_LCMV_INF_CD8_TCELL_UP	BERENJENO_TRANSFORMED_BY_RHOA_UP		GRAHAM_CML_DIVIDING_VS_NORMAL_QUIESCENT_UP				KONG_E2F3_TARGETS		BURTON_ADIPOGENESIS_3		GSE36476_CTRL_VS_TSST_ACT_72H_MEMORY_CD4_TCELL_YOUNG_DN			GSE24634_TEFF_VS_TCONV_DAY7_IN_CULTURE_UP		PUJANA_BRCA1_PCC_NETWORK	GSE36476_CTRL_VS_TSST_ACT_40H_MEMORY_CD4_TCELL_YOUNG_DN		MARKEY_RB1_ACUTE_LOF_DN	GOLDRATH_EFF_VS_MEMORY_CD8_TCELL_UP	HOFFMANN_LARGE_TO_SMALL_PRE_BII_LYMPHOCYTE_UP	FEVR_CTNNB1_TARGETS_DN				GOLDRATH_ANTIGEN_RESPONSE
5422	POLA1	polymerase (DNA directed), alpha 1, catalytic subunit	GOBERT_OLIGODENDROCYTE_DIFFERENTIATION_UP	DUTERTRE_ESTRADIOL_RESPONSE_24HR_UP	ZHANG_TLX_TARGETS_60HR_DN	MARSON_BOUND_BY_E2F4_UNSTIMULATED	GSE15750_DAY6_VS_DAY10_TRAF6KO_EFF_CD8_TCELL_UP	KOBAYASHI_EGFR_SIGNALING_24HR_DN	KINSEY_TARGETS_OF_EWSR1_FLII_FUSION_UP			GSE15750_DAY6_VS_DAY10_EFF_CD8_TCELL_UP			DODD_NASOPHARYNGEAL_CARCINOMA_DN		BLUM_RESPONSE_TO_SALIRASIB_DN	PUJANA_BRCA2_PCC_NETWORK	BENPORATH_CYCLING_GENES		BERENJENO_TRANSFORMED_BY_RHOA_UP	REACTOME_CELL_CYCLE		REACTOME_CELL_CYCLE_MITOTIC	HORIUCHI_WTAP_TARGETS_DN			PUJANA_CHEK2_PCC_NETWORK	BURTON_ADIPOGENESIS_3		GSE36476_CTRL_VS_TSST_ACT_72H_MEMORY_CD4_TCELL_YOUNG_DN					PUJANA_BRCA1_PCC_NETWORK	GSE36476_CTRL_VS_TSST_ACT_40H_MEMORY_CD4_TCELL_YOUNG_DN		MARKEY_RB1_ACUTE_LOF_DN	GOLDRATH_EFF_VS_MEMORY_CD8_TCELL_UP	HOFFMANN_LARGE_TO_SMALL_PRE_BII_LYMPHOCYTE_UP	FEVR_CTNNB1_TARGETS_DN		REACTOME_DNA_REPLICATION	JOHNSTONE_PARVB_TARGETS_3_DN	GOLDRATH_ANTIGEN_RESPONSE
4172	MCM3	minichromosome maintenance complex component 3	GOBERT_OLIGODENDROCYTE_DIFFERENTIATION_UP	DUTERTRE_ESTRADIOL_RESPONSE_24HR_UP	ZHANG_TLX_TARGETS_60HR_DN	MARSON_BOUND_BY_E2F4_UNSTIMULATED	GSE15750_DAY6_VS_DAY10_TRAF6KO_EFF_CD8_TCELL_UP	KOBAYASHI_EGFR_SIGNALING_24HR_DN	KINSEY_TARGETS_OF_EWSR1_FLII_FUSION_UP				MODULE_54	SOTIRIOU_BREAST_CANCER_GRADE_1_VS_3_UP	DODD_NASOPHARYNGEAL_CARCINOMA_DN		BLUM_RESPONSE_TO_SALIRASIB_DN	PUJANA_BRCA2_PCC_NETWORK		GSE30962_PRIMARY_VS_SECONDARY_ACUTE_LCMV_INF_CD8_TCELL_UP	BERENJENO_TRANSFORMED_BY_RHOA_UP	REACTOME_CELL_CYCLE		REACTOME_CELL_CYCLE_MITOTIC		HALLMARK_E2F_TARGETS	KONG_E2F3_TARGETS	PUJANA_CHEK2_PCC_NETWORK	BURTON_ADIPOGENESIS_3	GNF2_CCNA2		CROONQUIST_IL6_DEPRIVATION_DN	ZHOU_CELL_CYCLE_GENES_IN_IR_RESPONSE_24HR		GNF2_PCNA	PUJANA_BRCA1_PCC_NETWORK		HALLMARK_G2M_CHECKPOINT	MARKEY_RB1_ACUTE_LOF_DN			FEVR_CTNNB1_TARGETS_DN	CAIRO_HEPATOBLASTOMA_CLASSES_UP	REACTOME_DNA_REPLICATION		GOLDRATH_ANTIGEN_RESPONSE			WONG_EMBRYONIC_STEM_CELL_CORE
10615	SPAG5	sperm associated antigen 5	GOBERT_OLIGODENDROCYTE_DIFFERENTIATION_UP	DUTERTRE_ESTRADIOL_RESPONSE_24HR_UP	ZHANG_TLX_TARGETS_60HR_DN	MARSON_BOUND_BY_E2F4_UNSTIMULATED	GSE15750_DAY6_VS_DAY10_TRAF6KO_EFF_CD8_TCELL_UP	KOBAYASHI_EGFR_SIGNALING_24HR_DN		SHEDDEN_LUNG_CANCER_POOR_SURVIVAL_A6	ROSTY_CERVICAL_CANCER_PROLIFERATION_CLUSTER	GSE15750_DAY6_VS_DAY10_EFF_CD8_TCELL_UP	MODULE_54	SOTIRIOU_BREAST_CANCER_GRADE_1_VS_3_UP	DODD_NASOPHARYNGEAL_CARCINOMA_DN	NUYTTEN_EZH2_TARGETS_DN	BLUM_RESPONSE_TO_SALIRASIB_DN	PUJANA_BRCA2_PCC_NETWORK	BENPORATH_CYCLING_GENES	GSE30962_PRIMARY_VS_SECONDARY_ACUTE_LCMV_INF_CD8_TCELL_UP			GRAHAM_CML_DIVIDING_VS_NORMAL_QUIESCENT_UP		HORIUCHI_WTAP_TARGETS_DN	HALLMARK_E2F_TARGETS		PUJANA_CHEK2_PCC_NETWORK			GSE36476_CTRL_VS_TSST_ACT_72H_MEMORY_CD4_TCELL_YOUNG_DN	CROONQUIST_IL6_DEPRIVATION_DN	ZHOU_CELL_CYCLE_GENES_IN_IR_RESPONSE_24HR			PUJANA_BRCA1_PCC_NETWORK	GSE36476_CTRL_VS_TSST_ACT_40H_MEMORY_CD4_TCELL_YOUNG_DN					FEVR_CTNNB1_TARGETS_DN	CAIRO_HEPATOBLASTOMA_CLASSES_UP		JOHNSTONE_PARVB_TARGETS_3_DN		CHANG_CYCLING_GENES	WINNEPENNINCKX_MELANOMA_METASTASIS_UP	WONG_EMBRYONIC_STEM_CELL_CORE
55872	PBK	PDZ binding kinase	GOBERT_OLIGODENDROCYTE_DIFFERENTIATION_UP	DUTERTRE_ESTRADIOL_RESPONSE_24HR_UP	ZHANG_TLX_TARGETS_60HR_DN	MARSON_BOUND_BY_E2F4_UNSTIMULATED	GSE15750_DAY6_VS_DAY10_TRAF6KO_EFF_CD8_TCELL_UP	KOBAYASHI_EGFR_SIGNALING_24HR_DN		SHEDDEN_LUNG_CANCER_POOR_SURVIVAL_A6	ROSTY_CERVICAL_CANCER_PROLIFERATION_CLUSTER	GSE15750_DAY6_VS_DAY10_EFF_CD8_TCELL_UP	MODULE_54		DODD_NASOPHARYNGEAL_CARCINOMA_DN	NUYTTEN_EZH2_TARGETS_DN	BLUM_RESPONSE_TO_SALIRASIB_DN		BENPORATH_CYCLING_GENES				GRAHAM_CML_DIVIDING_VS_NORMAL_QUIESCENT_UP		HORIUCHI_WTAP_TARGETS_DN		KONG_E2F3_TARGETS				GSE36476_CTRL_VS_TSST_ACT_72H_MEMORY_CD4_TCELL_YOUNG_DN							HALLMARK_G2M_CHECKPOINT					CAIRO_HEPATOBLASTOMA_CLASSES_UP		JOHNSTONE_PARVB_TARGETS_3_DN		CHANG_CYCLING_GENES
890	CCNA2	cyclin A2	GOBERT_OLIGODENDROCYTE_DIFFERENTIATION_UP	DUTERTRE_ESTRADIOL_RESPONSE_24HR_UP	ZHANG_TLX_TARGETS_60HR_DN	MARSON_BOUND_BY_E2F4_UNSTIMULATED	GSE15750_DAY6_VS_DAY10_TRAF6KO_EFF_CD8_TCELL_UP	KOBAYASHI_EGFR_SIGNALING_24HR_DN		SHEDDEN_LUNG_CANCER_POOR_SURVIVAL_A6	ROSTY_CERVICAL_CANCER_PROLIFERATION_CLUSTER		MODULE_54	SOTIRIOU_BREAST_CANCER_GRADE_1_VS_3_UP	DODD_NASOPHARYNGEAL_CARCINOMA_DN	NUYTTEN_EZH2_TARGETS_DN	BLUM_RESPONSE_TO_SALIRASIB_DN	PUJANA_BRCA2_PCC_NETWORK	BENPORATH_CYCLING_GENES	GSE30962_PRIMARY_VS_SECONDARY_ACUTE_LCMV_INF_CD8_TCELL_UP	BERENJENO_TRANSFORMED_BY_RHOA_UP	REACTOME_CELL_CYCLE	GRAHAM_CML_DIVIDING_VS_NORMAL_QUIESCENT_UP	REACTOME_CELL_CYCLE_MITOTIC	HORIUCHI_WTAP_TARGETS_DN		KONG_E2F3_TARGETS	PUJANA_CHEK2_PCC_NETWORK		GNF2_CCNA2		CROONQUIST_IL6_DEPRIVATION_DN	ZHOU_CELL_CYCLE_GENES_IN_IR_RESPONSE_24HR	GSE24634_TEFF_VS_TCONV_DAY7_IN_CULTURE_UP	GNF2_PCNA	PUJANA_BRCA1_PCC_NETWORK		HALLMARK_G2M_CHECKPOINT	MARKEY_RB1_ACUTE_LOF_DN	GOLDRATH_EFF_VS_MEMORY_CD8_TCELL_UP	HOFFMANN_LARGE_TO_SMALL_PRE_BII_LYMPHOCYTE_UP	FEVR_CTNNB1_TARGETS_DN	CAIRO_HEPATOBLASTOMA_CLASSES_UP	REACTOME_DNA_REPLICATION	JOHNSTONE_PARVB_TARGETS_3_DN	GOLDRATH_ANTIGEN_RESPONSE	CHANG_CYCLING_GENES		WONG_EMBRYONIC_STEM_CELL_CORE
9133	CCNB2	cyclin B2	GOBERT_OLIGODENDROCYTE_DIFFERENTIATION_UP	DUTERTRE_ESTRADIOL_RESPONSE_24HR_UP	ZHANG_TLX_TARGETS_60HR_DN	MARSON_BOUND_BY_E2F4_UNSTIMULATED	GSE15750_DAY6_VS_DAY10_TRAF6KO_EFF_CD8_TCELL_UP		KINSEY_TARGETS_OF_EWSR1_FLII_FUSION_UP	SHEDDEN_LUNG_CANCER_POOR_SURVIVAL_A6	ROSTY_CERVICAL_CANCER_PROLIFERATION_CLUSTER	GSE15750_DAY6_VS_DAY10_EFF_CD8_TCELL_UP	MODULE_54	SOTIRIOU_BREAST_CANCER_GRADE_1_VS_3_UP	DODD_NASOPHARYNGEAL_CARCINOMA_DN	NUYTTEN_EZH2_TARGETS_DN	BLUM_RESPONSE_TO_SALIRASIB_DN	PUJANA_BRCA2_PCC_NETWORK	BENPORATH_CYCLING_GENES	GSE30962_PRIMARY_VS_SECONDARY_ACUTE_LCMV_INF_CD8_TCELL_UP		REACTOME_CELL_CYCLE	GRAHAM_CML_DIVIDING_VS_NORMAL_QUIESCENT_UP	REACTOME_CELL_CYCLE_MITOTIC	HORIUCHI_WTAP_TARGETS_DN	HALLMARK_E2F_TARGETS		PUJANA_CHEK2_PCC_NETWORK	BURTON_ADIPOGENESIS_3	GNF2_CCNA2	GSE36476_CTRL_VS_TSST_ACT_72H_MEMORY_CD4_TCELL_YOUNG_DN	CROONQUIST_IL6_DEPRIVATION_DN	ZHOU_CELL_CYCLE_GENES_IN_IR_RESPONSE_24HR	GSE24634_TEFF_VS_TCONV_DAY7_IN_CULTURE_UP	GNF2_PCNA	PUJANA_BRCA1_PCC_NETWORK	GSE36476_CTRL_VS_TSST_ACT_40H_MEMORY_CD4_TCELL_YOUNG_DN	HALLMARK_G2M_CHECKPOINT	MARKEY_RB1_ACUTE_LOF_DN	GOLDRATH_EFF_VS_MEMORY_CD8_TCELL_UP	HOFFMANN_LARGE_TO_SMALL_PRE_BII_LYMPHOCYTE_UP	FEVR_CTNNB1_TARGETS_DN	CAIRO_HEPATOBLASTOMA_CLASSES_UP			GOLDRATH_ANTIGEN_RESPONSE	CHANG_CYCLING_GENES	WINNEPENNINCKX_MELANOMA_METASTASIS_UP	WONG_EMBRYONIC_STEM_CELL_CORE
1111	CHEK1	CHK1 checkpoint homolog (S. pombe)	GOBERT_OLIGODENDROCYTE_DIFFERENTIATION_UP	DUTERTRE_ESTRADIOL_RESPONSE_24HR_UP	ZHANG_TLX_TARGETS_60HR_DN	MARSON_BOUND_BY_E2F4_UNSTIMULATED	GSE15750_DAY6_VS_DAY10_TRAF6KO_EFF_CD8_TCELL_UP		KINSEY_TARGETS_OF_EWSR1_FLII_FUSION_UP	SHEDDEN_LUNG_CANCER_POOR_SURVIVAL_A6	ROSTY_CERVICAL_CANCER_PROLIFERATION_CLUSTER		MODULE_54	SOTIRIOU_BREAST_CANCER_GRADE_1_VS_3_UP	DODD_NASOPHARYNGEAL_CARCINOMA_DN		BLUM_RESPONSE_TO_SALIRASIB_DN	PUJANA_BRCA2_PCC_NETWORK			BERENJENO_TRANSFORMED_BY_RHOA_UP	REACTOME_CELL_CYCLE	GRAHAM_CML_DIVIDING_VS_NORMAL_QUIESCENT_UP			HALLMARK_E2F_TARGETS		PUJANA_CHEK2_PCC_NETWORK			GSE36476_CTRL_VS_TSST_ACT_72H_MEMORY_CD4_TCELL_YOUNG_DN	CROONQUIST_IL6_DEPRIVATION_DN				PUJANA_BRCA1_PCC_NETWORK		HALLMARK_G2M_CHECKPOINT		GOLDRATH_EFF_VS_MEMORY_CD8_TCELL_UP		FEVR_CTNNB1_TARGETS_DN	CAIRO_HEPATOBLASTOMA_CLASSES_UP			GOLDRATH_ANTIGEN_RESPONSE		WINNEPENNINCKX_MELANOMA_METASTASIS_UP	WONG_EMBRYONIC_STEM_CELL_CORE
10460	TACC3	transforming, acidic coiled-coil containing protein 3	GOBERT_OLIGODENDROCYTE_DIFFERENTIATION_UP	DUTERTRE_ESTRADIOL_RESPONSE_24HR_UP	ZHANG_TLX_TARGETS_60HR_DN	MARSON_BOUND_BY_E2F4_UNSTIMULATED	GSE15750_DAY6_VS_DAY10_TRAF6KO_EFF_CD8_TCELL_UP		KINSEY_TARGETS_OF_EWSR1_FLII_FUSION_UP	SHEDDEN_LUNG_CANCER_POOR_SURVIVAL_A6	ROSTY_CERVICAL_CANCER_PROLIFERATION_CLUSTER		MODULE_54	SOTIRIOU_BREAST_CANCER_GRADE_1_VS_3_UP		NUYTTEN_EZH2_TARGETS_DN	BLUM_RESPONSE_TO_SALIRASIB_DN		BENPORATH_CYCLING_GENES		BERENJENO_TRANSFORMED_BY_RHOA_UP					HALLMARK_E2F_TARGETS	KONG_E2F3_TARGETS		BURTON_ADIPOGENESIS_3					GSE24634_TEFF_VS_TCONV_DAY7_IN_CULTURE_UP				HALLMARK_G2M_CHECKPOINT		GOLDRATH_EFF_VS_MEMORY_CD8_TCELL_UP						GOLDRATH_ANTIGEN_RESPONSE	CHANG_CYCLING_GENES
113130	CDCA5	cell division cycle associated 5	GOBERT_OLIGODENDROCYTE_DIFFERENTIATION_UP	DUTERTRE_ESTRADIOL_RESPONSE_24HR_UP	ZHANG_TLX_TARGETS_60HR_DN	MARSON_BOUND_BY_E2F4_UNSTIMULATED	GSE15750_DAY6_VS_DAY10_TRAF6KO_EFF_CD8_TCELL_UP		KINSEY_TARGETS_OF_EWSR1_FLII_FUSION_UP				MODULE_54		DODD_NASOPHARYNGEAL_CARCINOMA_DN	NUYTTEN_EZH2_TARGETS_DN				GSE30962_PRIMARY_VS_SECONDARY_ACUTE_LCMV_INF_CD8_TCELL_UP	BERENJENO_TRANSFORMED_BY_RHOA_UP						KONG_E2F3_TARGETS												MARKEY_RB1_ACUTE_LOF_DN		HOFFMANN_LARGE_TO_SMALL_PRE_BII_LYMPHOCYTE_UP					GOLDRATH_ANTIGEN_RESPONSE	CHANG_CYCLING_GENES	WINNEPENNINCKX_MELANOMA_METASTASIS_UP	WONG_EMBRYONIC_STEM_CELL_CORE
57650	KIAA1524	KIAA1524	GOBERT_OLIGODENDROCYTE_DIFFERENTIATION_UP	DUTERTRE_ESTRADIOL_RESPONSE_24HR_UP	ZHANG_TLX_TARGETS_60HR_DN	MARSON_BOUND_BY_E2F4_UNSTIMULATED	GSE15750_DAY6_VS_DAY10_TRAF6KO_EFF_CD8_TCELL_UP					GSE15750_DAY6_VS_DAY10_EFF_CD8_TCELL_UP			DODD_NASOPHARYNGEAL_CARCINOMA_DN				BENPORATH_CYCLING_GENES		BERENJENO_TRANSFORMED_BY_RHOA_UP																		MARKEY_RB1_ACUTE_LOF_DN	GOLDRATH_EFF_VS_MEMORY_CD8_TCELL_UP	HOFFMANN_LARGE_TO_SMALL_PRE_BII_LYMPHOCYTE_UP	FEVR_CTNNB1_TARGETS_DN			JOHNSTONE_PARVB_TARGETS_3_DN	GOLDRATH_ANTIGEN_RESPONSE
11004	KIF2C	kinesin family member 2C	GOBERT_OLIGODENDROCYTE_DIFFERENTIATION_UP	DUTERTRE_ESTRADIOL_RESPONSE_24HR_UP	ZHANG_TLX_TARGETS_60HR_DN	MARSON_BOUND_BY_E2F4_UNSTIMULATED		KOBAYASHI_EGFR_SIGNALING_24HR_DN	KINSEY_TARGETS_OF_EWSR1_FLII_FUSION_UP	SHEDDEN_LUNG_CANCER_POOR_SURVIVAL_A6	ROSTY_CERVICAL_CANCER_PROLIFERATION_CLUSTER	GSE15750_DAY6_VS_DAY10_EFF_CD8_TCELL_UP	MODULE_54	SOTIRIOU_BREAST_CANCER_GRADE_1_VS_3_UP	DODD_NASOPHARYNGEAL_CARCINOMA_DN	NUYTTEN_EZH2_TARGETS_DN	BLUM_RESPONSE_TO_SALIRASIB_DN	PUJANA_BRCA2_PCC_NETWORK	BENPORATH_CYCLING_GENES		BERENJENO_TRANSFORMED_BY_RHOA_UP	REACTOME_CELL_CYCLE	GRAHAM_CML_DIVIDING_VS_NORMAL_QUIESCENT_UP	REACTOME_CELL_CYCLE_MITOTIC	HORIUCHI_WTAP_TARGETS_DN	HALLMARK_E2F_TARGETS	KONG_E2F3_TARGETS	PUJANA_CHEK2_PCC_NETWORK	BURTON_ADIPOGENESIS_3		GSE36476_CTRL_VS_TSST_ACT_72H_MEMORY_CD4_TCELL_YOUNG_DN	CROONQUIST_IL6_DEPRIVATION_DN		GSE24634_TEFF_VS_TCONV_DAY7_IN_CULTURE_UP		PUJANA_BRCA1_PCC_NETWORK	GSE36476_CTRL_VS_TSST_ACT_40H_MEMORY_CD4_TCELL_YOUNG_DN	HALLMARK_G2M_CHECKPOINT	MARKEY_RB1_ACUTE_LOF_DN	GOLDRATH_EFF_VS_MEMORY_CD8_TCELL_UP	HOFFMANN_LARGE_TO_SMALL_PRE_BII_LYMPHOCYTE_UP		CAIRO_HEPATOBLASTOMA_CLASSES_UP	REACTOME_DNA_REPLICATION	JOHNSTONE_PARVB_TARGETS_3_DN	GOLDRATH_ANTIGEN_RESPONSE		WINNEPENNINCKX_MELANOMA_METASTASIS_UP
3832	KIF11	kinesin family member 11	GOBERT_OLIGODENDROCYTE_DIFFERENTIATION_UP	DUTERTRE_ESTRADIOL_RESPONSE_24HR_UP	ZHANG_TLX_TARGETS_60HR_DN	MARSON_BOUND_BY_E2F4_UNSTIMULATED		KOBAYASHI_EGFR_SIGNALING_24HR_DN	KINSEY_TARGETS_OF_EWSR1_FLII_FUSION_UP	SHEDDEN_LUNG_CANCER_POOR_SURVIVAL_A6	ROSTY_CERVICAL_CANCER_PROLIFERATION_CLUSTER	GSE15750_DAY6_VS_DAY10_EFF_CD8_TCELL_UP	MODULE_54	SOTIRIOU_BREAST_CANCER_GRADE_1_VS_3_UP	DODD_NASOPHARYNGEAL_CARCINOMA_DN		BLUM_RESPONSE_TO_SALIRASIB_DN	PUJANA_BRCA2_PCC_NETWORK	BENPORATH_CYCLING_GENES		BERENJENO_TRANSFORMED_BY_RHOA_UP		GRAHAM_CML_DIVIDING_VS_NORMAL_QUIESCENT_UP		HORIUCHI_WTAP_TARGETS_DN		KONG_E2F3_TARGETS	PUJANA_CHEK2_PCC_NETWORK	BURTON_ADIPOGENESIS_3	GNF2_CCNA2	GSE36476_CTRL_VS_TSST_ACT_72H_MEMORY_CD4_TCELL_YOUNG_DN	CROONQUIST_IL6_DEPRIVATION_DN	ZHOU_CELL_CYCLE_GENES_IN_IR_RESPONSE_24HR	GSE24634_TEFF_VS_TCONV_DAY7_IN_CULTURE_UP	GNF2_PCNA	PUJANA_BRCA1_PCC_NETWORK	GSE36476_CTRL_VS_TSST_ACT_40H_MEMORY_CD4_TCELL_YOUNG_DN	HALLMARK_G2M_CHECKPOINT	MARKEY_RB1_ACUTE_LOF_DN	GOLDRATH_EFF_VS_MEMORY_CD8_TCELL_UP			CAIRO_HEPATOBLASTOMA_CLASSES_UP		JOHNSTONE_PARVB_TARGETS_3_DN	GOLDRATH_ANTIGEN_RESPONSE		WINNEPENNINCKX_MELANOMA_METASTASIS_UP	WONG_EMBRYONIC_STEM_CELL_CORE
4173	MCM4	minichromosome maintenance complex component 4	GOBERT_OLIGODENDROCYTE_DIFFERENTIATION_UP	DUTERTRE_ESTRADIOL_RESPONSE_24HR_UP	ZHANG_TLX_TARGETS_60HR_DN	MARSON_BOUND_BY_E2F4_UNSTIMULATED		KOBAYASHI_EGFR_SIGNALING_24HR_DN	KINSEY_TARGETS_OF_EWSR1_FLII_FUSION_UP	SHEDDEN_LUNG_CANCER_POOR_SURVIVAL_A6	ROSTY_CERVICAL_CANCER_PROLIFERATION_CLUSTER		MODULE_54	SOTIRIOU_BREAST_CANCER_GRADE_1_VS_3_UP	DODD_NASOPHARYNGEAL_CARCINOMA_DN	NUYTTEN_EZH2_TARGETS_DN		PUJANA_BRCA2_PCC_NETWORK	BENPORATH_CYCLING_GENES		BERENJENO_TRANSFORMED_BY_RHOA_UP	REACTOME_CELL_CYCLE	GRAHAM_CML_DIVIDING_VS_NORMAL_QUIESCENT_UP	REACTOME_CELL_CYCLE_MITOTIC		HALLMARK_E2F_TARGETS		PUJANA_CHEK2_PCC_NETWORK	BURTON_ADIPOGENESIS_3	GNF2_CCNA2		CROONQUIST_IL6_DEPRIVATION_DN		GSE24634_TEFF_VS_TCONV_DAY7_IN_CULTURE_UP	GNF2_PCNA	PUJANA_BRCA1_PCC_NETWORK	GSE36476_CTRL_VS_TSST_ACT_40H_MEMORY_CD4_TCELL_YOUNG_DN		MARKEY_RB1_ACUTE_LOF_DN			FEVR_CTNNB1_TARGETS_DN	CAIRO_HEPATOBLASTOMA_CLASSES_UP	REACTOME_DNA_REPLICATION	JOHNSTONE_PARVB_TARGETS_3_DN	GOLDRATH_ANTIGEN_RESPONSE	CHANG_CYCLING_GENES	WINNEPENNINCKX_MELANOMA_METASTASIS_UP	WONG_EMBRYONIC_STEM_CELL_CORE
4174	MCM5	minichromosome maintenance complex component 5	GOBERT_OLIGODENDROCYTE_DIFFERENTIATION_UP	DUTERTRE_ESTRADIOL_RESPONSE_24HR_UP	ZHANG_TLX_TARGETS_60HR_DN	MARSON_BOUND_BY_E2F4_UNSTIMULATED		KOBAYASHI_EGFR_SIGNALING_24HR_DN	KINSEY_TARGETS_OF_EWSR1_FLII_FUSION_UP	SHEDDEN_LUNG_CANCER_POOR_SURVIVAL_A6		GSE15750_DAY6_VS_DAY10_EFF_CD8_TCELL_UP	MODULE_54				BLUM_RESPONSE_TO_SALIRASIB_DN	PUJANA_BRCA2_PCC_NETWORK	BENPORATH_CYCLING_GENES	GSE30962_PRIMARY_VS_SECONDARY_ACUTE_LCMV_INF_CD8_TCELL_UP	BERENJENO_TRANSFORMED_BY_RHOA_UP	REACTOME_CELL_CYCLE	GRAHAM_CML_DIVIDING_VS_NORMAL_QUIESCENT_UP	REACTOME_CELL_CYCLE_MITOTIC		HALLMARK_E2F_TARGETS		PUJANA_CHEK2_PCC_NETWORK	BURTON_ADIPOGENESIS_3		GSE36476_CTRL_VS_TSST_ACT_72H_MEMORY_CD4_TCELL_YOUNG_DN				GNF2_PCNA	PUJANA_BRCA1_PCC_NETWORK	GSE36476_CTRL_VS_TSST_ACT_40H_MEMORY_CD4_TCELL_YOUNG_DN	HALLMARK_G2M_CHECKPOINT	MARKEY_RB1_ACUTE_LOF_DN		HOFFMANN_LARGE_TO_SMALL_PRE_BII_LYMPHOCYTE_UP	FEVR_CTNNB1_TARGETS_DN		REACTOME_DNA_REPLICATION		GOLDRATH_ANTIGEN_RESPONSE	CHANG_CYCLING_GENES		WONG_EMBRYONIC_STEM_CELL_CORE
10733	PLK4	polo-like kinase 4	GOBERT_OLIGODENDROCYTE_DIFFERENTIATION_UP	DUTERTRE_ESTRADIOL_RESPONSE_24HR_UP	ZHANG_TLX_TARGETS_60HR_DN	MARSON_BOUND_BY_E2F4_UNSTIMULATED		KOBAYASHI_EGFR_SIGNALING_24HR_DN	KINSEY_TARGETS_OF_EWSR1_FLII_FUSION_UP	SHEDDEN_LUNG_CANCER_POOR_SURVIVAL_A6			MODULE_54		DODD_NASOPHARYNGEAL_CARCINOMA_DN		BLUM_RESPONSE_TO_SALIRASIB_DN	PUJANA_BRCA2_PCC_NETWORK		GSE30962_PRIMARY_VS_SECONDARY_ACUTE_LCMV_INF_CD8_TCELL_UP	BERENJENO_TRANSFORMED_BY_RHOA_UP	REACTOME_CELL_CYCLE		REACTOME_CELL_CYCLE_MITOTIC		HALLMARK_E2F_TARGETS		PUJANA_CHEK2_PCC_NETWORK				CROONQUIST_IL6_DEPRIVATION_DN		GSE24634_TEFF_VS_TCONV_DAY7_IN_CULTURE_UP	GNF2_PCNA	PUJANA_BRCA1_PCC_NETWORK		HALLMARK_G2M_CHECKPOINT		GOLDRATH_EFF_VS_MEMORY_CD8_TCELL_UP	HOFFMANN_LARGE_TO_SMALL_PRE_BII_LYMPHOCYTE_UP				JOHNSTONE_PARVB_TARGETS_3_DN	GOLDRATH_ANTIGEN_RESPONSE			WONG_EMBRYONIC_STEM_CELL_CORE
5427	POLE2	polymerase (DNA directed), epsilon 2 (p59 subunit)	GOBERT_OLIGODENDROCYTE_DIFFERENTIATION_UP	DUTERTRE_ESTRADIOL_RESPONSE_24HR_UP	ZHANG_TLX_TARGETS_60HR_DN	MARSON_BOUND_BY_E2F4_UNSTIMULATED		KOBAYASHI_EGFR_SIGNALING_24HR_DN	KINSEY_TARGETS_OF_EWSR1_FLII_FUSION_UP	SHEDDEN_LUNG_CANCER_POOR_SURVIVAL_A6			MODULE_54		DODD_NASOPHARYNGEAL_CARCINOMA_DN		BLUM_RESPONSE_TO_SALIRASIB_DN	PUJANA_BRCA2_PCC_NETWORK			BERENJENO_TRANSFORMED_BY_RHOA_UP	REACTOME_CELL_CYCLE	GRAHAM_CML_DIVIDING_VS_NORMAL_QUIESCENT_UP	REACTOME_CELL_CYCLE_MITOTIC				PUJANA_CHEK2_PCC_NETWORK			GSE36476_CTRL_VS_TSST_ACT_72H_MEMORY_CD4_TCELL_YOUNG_DN	CROONQUIST_IL6_DEPRIVATION_DN			GNF2_PCNA	PUJANA_BRCA1_PCC_NETWORK	GSE36476_CTRL_VS_TSST_ACT_40H_MEMORY_CD4_TCELL_YOUNG_DN			GOLDRATH_EFF_VS_MEMORY_CD8_TCELL_UP		FEVR_CTNNB1_TARGETS_DN		REACTOME_DNA_REPLICATION	JOHNSTONE_PARVB_TARGETS_3_DN				WONG_EMBRYONIC_STEM_CELL_CORE
55723	ASF1B	ASF1 anti-silencing function 1 homolog B (S. cerevisiae)	GOBERT_OLIGODENDROCYTE_DIFFERENTIATION_UP	DUTERTRE_ESTRADIOL_RESPONSE_24HR_UP	ZHANG_TLX_TARGETS_60HR_DN	MARSON_BOUND_BY_E2F4_UNSTIMULATED		KOBAYASHI_EGFR_SIGNALING_24HR_DN	KINSEY_TARGETS_OF_EWSR1_FLII_FUSION_UP		ROSTY_CERVICAL_CANCER_PROLIFERATION_CLUSTER	GSE15750_DAY6_VS_DAY10_EFF_CD8_TCELL_UP	MODULE_54						BENPORATH_CYCLING_GENES	GSE30962_PRIMARY_VS_SECONDARY_ACUTE_LCMV_INF_CD8_TCELL_UP	BERENJENO_TRANSFORMED_BY_RHOA_UP				HORIUCHI_WTAP_TARGETS_DN	HALLMARK_E2F_TARGETS	KONG_E2F3_TARGETS		BURTON_ADIPOGENESIS_3	GNF2_CCNA2									MARKEY_RB1_ACUTE_LOF_DN	GOLDRATH_EFF_VS_MEMORY_CD8_TCELL_UP		FEVR_CTNNB1_TARGETS_DN				GOLDRATH_ANTIGEN_RESPONSE	CHANG_CYCLING_GENES
4176	MCM7	minichromosome maintenance complex component 7	GOBERT_OLIGODENDROCYTE_DIFFERENTIATION_UP	DUTERTRE_ESTRADIOL_RESPONSE_24HR_UP	ZHANG_TLX_TARGETS_60HR_DN	MARSON_BOUND_BY_E2F4_UNSTIMULATED		KOBAYASHI_EGFR_SIGNALING_24HR_DN	KINSEY_TARGETS_OF_EWSR1_FLII_FUSION_UP			GSE15750_DAY6_VS_DAY10_EFF_CD8_TCELL_UP	MODULE_54		DODD_NASOPHARYNGEAL_CARCINOMA_DN	NUYTTEN_EZH2_TARGETS_DN		PUJANA_BRCA2_PCC_NETWORK			BERENJENO_TRANSFORMED_BY_RHOA_UP	REACTOME_CELL_CYCLE		REACTOME_CELL_CYCLE_MITOTIC	HORIUCHI_WTAP_TARGETS_DN	HALLMARK_E2F_TARGETS		PUJANA_CHEK2_PCC_NETWORK	BURTON_ADIPOGENESIS_3	GNF2_CCNA2	GSE36476_CTRL_VS_TSST_ACT_72H_MEMORY_CD4_TCELL_YOUNG_DN	CROONQUIST_IL6_DEPRIVATION_DN	ZHOU_CELL_CYCLE_GENES_IN_IR_RESPONSE_24HR	GSE24634_TEFF_VS_TCONV_DAY7_IN_CULTURE_UP	GNF2_PCNA	PUJANA_BRCA1_PCC_NETWORK	GSE36476_CTRL_VS_TSST_ACT_40H_MEMORY_CD4_TCELL_YOUNG_DN		MARKEY_RB1_ACUTE_LOF_DN			FEVR_CTNNB1_TARGETS_DN	CAIRO_HEPATOBLASTOMA_CLASSES_UP	REACTOME_DNA_REPLICATION					WONG_EMBRYONIC_STEM_CELL_CORE
641	BLM	Bloom syndrome, RecQ helicase-like	GOBERT_OLIGODENDROCYTE_DIFFERENTIATION_UP	DUTERTRE_ESTRADIOL_RESPONSE_24HR_UP	ZHANG_TLX_TARGETS_60HR_DN	MARSON_BOUND_BY_E2F4_UNSTIMULATED		KOBAYASHI_EGFR_SIGNALING_24HR_DN	KINSEY_TARGETS_OF_EWSR1_FLII_FUSION_UP				MODULE_54	SOTIRIOU_BREAST_CANCER_GRADE_1_VS_3_UP		NUYTTEN_EZH2_TARGETS_DN		PUJANA_BRCA2_PCC_NETWORK										PUJANA_CHEK2_PCC_NETWORK						GSE24634_TEFF_VS_TCONV_DAY7_IN_CULTURE_UP		PUJANA_BRCA1_PCC_NETWORK	GSE36476_CTRL_VS_TSST_ACT_40H_MEMORY_CD4_TCELL_YOUNG_DN												WONG_EMBRYONIC_STEM_CELL_CORE
9918	NCAPD2	non-SMC condensin I complex, subunit D2	GOBERT_OLIGODENDROCYTE_DIFFERENTIATION_UP	DUTERTRE_ESTRADIOL_RESPONSE_24HR_UP	ZHANG_TLX_TARGETS_60HR_DN	MARSON_BOUND_BY_E2F4_UNSTIMULATED			KINSEY_TARGETS_OF_EWSR1_FLII_FUSION_UP	SHEDDEN_LUNG_CANCER_POOR_SURVIVAL_A6			MODULE_54			NUYTTEN_EZH2_TARGETS_DN		PUJANA_BRCA2_PCC_NETWORK	BENPORATH_CYCLING_GENES	GSE30962_PRIMARY_VS_SECONDARY_ACUTE_LCMV_INF_CD8_TCELL_UP					HORIUCHI_WTAP_TARGETS_DN	HALLMARK_E2F_TARGETS	KONG_E2F3_TARGETS	PUJANA_CHEK2_PCC_NETWORK		GNF2_CCNA2						PUJANA_BRCA1_PCC_NETWORK						FEVR_CTNNB1_TARGETS_DN	CAIRO_HEPATOBLASTOMA_CLASSES_UP				CHANG_CYCLING_GENES		WONG_EMBRYONIC_STEM_CELL_CORE
2175	FANCA	Fanconi anemia, complementation group A	GOBERT_OLIGODENDROCYTE_DIFFERENTIATION_UP	DUTERTRE_ESTRADIOL_RESPONSE_24HR_UP	ZHANG_TLX_TARGETS_60HR_DN	MARSON_BOUND_BY_E2F4_UNSTIMULATED			KINSEY_TARGETS_OF_EWSR1_FLII_FUSION_UP	SHEDDEN_LUNG_CANCER_POOR_SURVIVAL_A6						NUYTTEN_EZH2_TARGETS_DN	BLUM_RESPONSE_TO_SALIRASIB_DN	PUJANA_BRCA2_PCC_NETWORK	BENPORATH_CYCLING_GENES																		GSE36476_CTRL_VS_TSST_ACT_40H_MEMORY_CD4_TCELL_YOUNG_DN						CAIRO_HEPATOBLASTOMA_CLASSES_UP
63979	FIGNL1	fidgetin-like 1	GOBERT_OLIGODENDROCYTE_DIFFERENTIATION_UP	DUTERTRE_ESTRADIOL_RESPONSE_24HR_UP	ZHANG_TLX_TARGETS_60HR_DN	MARSON_BOUND_BY_E2F4_UNSTIMULATED			KINSEY_TARGETS_OF_EWSR1_FLII_FUSION_UP			GSE15750_DAY6_VS_DAY10_EFF_CD8_TCELL_UP			DODD_NASOPHARYNGEAL_CARCINOMA_DN					GSE30962_PRIMARY_VS_SECONDARY_ACUTE_LCMV_INF_CD8_TCELL_UP	BERENJENO_TRANSFORMED_BY_RHOA_UP						KONG_E2F3_TARGETS		BURTON_ADIPOGENESIS_3										MARKEY_RB1_ACUTE_LOF_DN			FEVR_CTNNB1_TARGETS_DN			JOHNSTONE_PARVB_TARGETS_3_DN	GOLDRATH_ANTIGEN_RESPONSE
83879	CDCA7	cell division cycle associated 7	GOBERT_OLIGODENDROCYTE_DIFFERENTIATION_UP	DUTERTRE_ESTRADIOL_RESPONSE_24HR_UP	ZHANG_TLX_TARGETS_60HR_DN	MARSON_BOUND_BY_E2F4_UNSTIMULATED			KINSEY_TARGETS_OF_EWSR1_FLII_FUSION_UP				MODULE_54		DODD_NASOPHARYNGEAL_CARCINOMA_DN	NUYTTEN_EZH2_TARGETS_DN			BENPORATH_CYCLING_GENES		BERENJENO_TRANSFORMED_BY_RHOA_UP								BURTON_ADIPOGENESIS_3																		CHANG_CYCLING_GENES		WONG_EMBRYONIC_STEM_CELL_CORE
6502	SKP2	S-phase kinase-associated protein 2 (p45)	GOBERT_OLIGODENDROCYTE_DIFFERENTIATION_UP	DUTERTRE_ESTRADIOL_RESPONSE_24HR_UP	ZHANG_TLX_TARGETS_60HR_DN	MARSON_BOUND_BY_E2F4_UNSTIMULATED			KINSEY_TARGETS_OF_EWSR1_FLII_FUSION_UP						DODD_NASOPHARYNGEAL_CARCINOMA_DN		BLUM_RESPONSE_TO_SALIRASIB_DN	PUJANA_BRCA2_PCC_NETWORK				REACTOME_CELL_CYCLE		REACTOME_CELL_CYCLE_MITOTIC			KONG_E2F3_TARGETS	PUJANA_CHEK2_PCC_NETWORK				CROONQUIST_IL6_DEPRIVATION_DN				PUJANA_BRCA1_PCC_NETWORK						FEVR_CTNNB1_TARGETS_DN	CAIRO_HEPATOBLASTOMA_CLASSES_UP		JOHNSTONE_PARVB_TARGETS_3_DN
1786	DNMT1	DNA (cytosine-5-)-methyltransferase 1	GOBERT_OLIGODENDROCYTE_DIFFERENTIATION_UP	DUTERTRE_ESTRADIOL_RESPONSE_24HR_UP	ZHANG_TLX_TARGETS_60HR_DN	MARSON_BOUND_BY_E2F4_UNSTIMULATED			KINSEY_TARGETS_OF_EWSR1_FLII_FUSION_UP								BLUM_RESPONSE_TO_SALIRASIB_DN	PUJANA_BRCA2_PCC_NETWORK			BERENJENO_TRANSFORMED_BY_RHOA_UP					HALLMARK_E2F_TARGETS		PUJANA_CHEK2_PCC_NETWORK	BURTON_ADIPOGENESIS_3							PUJANA_BRCA1_PCC_NETWORK					HOFFMANN_LARGE_TO_SMALL_PRE_BII_LYMPHOCYTE_UP	FEVR_CTNNB1_TARGETS_DN	CAIRO_HEPATOBLASTOMA_CLASSES_UP						WONG_EMBRYONIC_STEM_CELL_CORE
5933	RBL1	retinoblastoma-like 1 (p107)	GOBERT_OLIGODENDROCYTE_DIFFERENTIATION_UP	DUTERTRE_ESTRADIOL_RESPONSE_24HR_UP	ZHANG_TLX_TARGETS_60HR_DN	MARSON_BOUND_BY_E2F4_UNSTIMULATED				SHEDDEN_LUNG_CANCER_POOR_SURVIVAL_A6					DODD_NASOPHARYNGEAL_CARCINOMA_DN						BERENJENO_TRANSFORMED_BY_RHOA_UP	REACTOME_CELL_CYCLE		REACTOME_CELL_CYCLE_MITOTIC			KONG_E2F3_TARGETS									PUJANA_BRCA1_PCC_NETWORK		HALLMARK_G2M_CHECKPOINT	MARKEY_RB1_ACUTE_LOF_DN	GOLDRATH_EFF_VS_MEMORY_CD8_TCELL_UP	HOFFMANN_LARGE_TO_SMALL_PRE_BII_LYMPHOCYTE_UP				JOHNSTONE_PARVB_TARGETS_3_DN
5425	POLD2	polymerase (DNA directed), delta 2, regulatory subunit 50kDa	GOBERT_OLIGODENDROCYTE_DIFFERENTIATION_UP	DUTERTRE_ESTRADIOL_RESPONSE_24HR_UP	ZHANG_TLX_TARGETS_60HR_DN	MARSON_BOUND_BY_E2F4_UNSTIMULATED												PUJANA_BRCA2_PCC_NETWORK				REACTOME_CELL_CYCLE		REACTOME_CELL_CYCLE_MITOTIC		HALLMARK_E2F_TARGETS										PUJANA_BRCA1_PCC_NETWORK						FEVR_CTNNB1_TARGETS_DN		REACTOME_DNA_REPLICATION
64151	NCAPG	non-SMC condensin I complex, subunit G	GOBERT_OLIGODENDROCYTE_DIFFERENTIATION_UP	DUTERTRE_ESTRADIOL_RESPONSE_24HR_UP	ZHANG_TLX_TARGETS_60HR_DN		GSE15750_DAY6_VS_DAY10_TRAF6KO_EFF_CD8_TCELL_UP	KOBAYASHI_EGFR_SIGNALING_24HR_DN	KINSEY_TARGETS_OF_EWSR1_FLII_FUSION_UP	SHEDDEN_LUNG_CANCER_POOR_SURVIVAL_A6	ROSTY_CERVICAL_CANCER_PROLIFERATION_CLUSTER	GSE15750_DAY6_VS_DAY10_EFF_CD8_TCELL_UP		SOTIRIOU_BREAST_CANCER_GRADE_1_VS_3_UP	DODD_NASOPHARYNGEAL_CARCINOMA_DN		BLUM_RESPONSE_TO_SALIRASIB_DN						GRAHAM_CML_DIVIDING_VS_NORMAL_QUIESCENT_UP		HORIUCHI_WTAP_TARGETS_DN		KONG_E2F3_TARGETS			GNF2_CCNA2	GSE36476_CTRL_VS_TSST_ACT_72H_MEMORY_CD4_TCELL_YOUNG_DN			GSE24634_TEFF_VS_TCONV_DAY7_IN_CULTURE_UP			GSE36476_CTRL_VS_TSST_ACT_40H_MEMORY_CD4_TCELL_YOUNG_DN						CAIRO_HEPATOBLASTOMA_CLASSES_UP		JOHNSTONE_PARVB_TARGETS_3_DN			WINNEPENNINCKX_MELANOMA_METASTASIS_UP
7083	TK1	thymidine kinase 1, soluble	GOBERT_OLIGODENDROCYTE_DIFFERENTIATION_UP	DUTERTRE_ESTRADIOL_RESPONSE_24HR_UP	ZHANG_TLX_TARGETS_60HR_DN		GSE15750_DAY6_VS_DAY10_TRAF6KO_EFF_CD8_TCELL_UP	KOBAYASHI_EGFR_SIGNALING_24HR_DN	KINSEY_TARGETS_OF_EWSR1_FLII_FUSION_UP	SHEDDEN_LUNG_CANCER_POOR_SURVIVAL_A6	ROSTY_CERVICAL_CANCER_PROLIFERATION_CLUSTER	GSE15750_DAY6_VS_DAY10_EFF_CD8_TCELL_UP			DODD_NASOPHARYNGEAL_CARCINOMA_DN		BLUM_RESPONSE_TO_SALIRASIB_DN			GSE30962_PRIMARY_VS_SECONDARY_ACUTE_LCMV_INF_CD8_TCELL_UP	BERENJENO_TRANSFORMED_BY_RHOA_UP		GRAHAM_CML_DIVIDING_VS_NORMAL_QUIESCENT_UP		HORIUCHI_WTAP_TARGETS_DN	HALLMARK_E2F_TARGETS	KONG_E2F3_TARGETS		BURTON_ADIPOGENESIS_3		GSE36476_CTRL_VS_TSST_ACT_72H_MEMORY_CD4_TCELL_YOUNG_DN	CROONQUIST_IL6_DEPRIVATION_DN		GSE24634_TEFF_VS_TCONV_DAY7_IN_CULTURE_UP		PUJANA_BRCA1_PCC_NETWORK	GSE36476_CTRL_VS_TSST_ACT_40H_MEMORY_CD4_TCELL_YOUNG_DN		MARKEY_RB1_ACUTE_LOF_DN	GOLDRATH_EFF_VS_MEMORY_CD8_TCELL_UP	HOFFMANN_LARGE_TO_SMALL_PRE_BII_LYMPHOCYTE_UP				JOHNSTONE_PARVB_TARGETS_3_DN	GOLDRATH_ANTIGEN_RESPONSE		WINNEPENNINCKX_MELANOMA_METASTASIS_UP
5985	RFC5	replication factor C (activator 1) 5, 36.5kDa	GOBERT_OLIGODENDROCYTE_DIFFERENTIATION_UP	DUTERTRE_ESTRADIOL_RESPONSE_24HR_UP	ZHANG_TLX_TARGETS_60HR_DN		GSE15750_DAY6_VS_DAY10_TRAF6KO_EFF_CD8_TCELL_UP	KOBAYASHI_EGFR_SIGNALING_24HR_DN	KINSEY_TARGETS_OF_EWSR1_FLII_FUSION_UP				MODULE_54		DODD_NASOPHARYNGEAL_CARCINOMA_DN	NUYTTEN_EZH2_TARGETS_DN	BLUM_RESPONSE_TO_SALIRASIB_DN	PUJANA_BRCA2_PCC_NETWORK			BERENJENO_TRANSFORMED_BY_RHOA_UP	REACTOME_CELL_CYCLE		REACTOME_CELL_CYCLE_MITOTIC	HORIUCHI_WTAP_TARGETS_DN			PUJANA_CHEK2_PCC_NETWORK	BURTON_ADIPOGENESIS_3				ZHOU_CELL_CYCLE_GENES_IN_IR_RESPONSE_24HR			PUJANA_BRCA1_PCC_NETWORK			MARKEY_RB1_ACUTE_LOF_DN	GOLDRATH_EFF_VS_MEMORY_CD8_TCELL_UP	HOFFMANN_LARGE_TO_SMALL_PRE_BII_LYMPHOCYTE_UP			REACTOME_DNA_REPLICATION	JOHNSTONE_PARVB_TARGETS_3_DN	GOLDRATH_ANTIGEN_RESPONSE		WINNEPENNINCKX_MELANOMA_METASTASIS_UP
1854	DUT	deoxyuridine triphosphatase	GOBERT_OLIGODENDROCYTE_DIFFERENTIATION_UP	DUTERTRE_ESTRADIOL_RESPONSE_24HR_UP	ZHANG_TLX_TARGETS_60HR_DN		GSE15750_DAY6_VS_DAY10_TRAF6KO_EFF_CD8_TCELL_UP	KOBAYASHI_EGFR_SIGNALING_24HR_DN							DODD_NASOPHARYNGEAL_CARCINOMA_DN		BLUM_RESPONSE_TO_SALIRASIB_DN	PUJANA_BRCA2_PCC_NETWORK					GRAHAM_CML_DIVIDING_VS_NORMAL_QUIESCENT_UP			HALLMARK_E2F_TARGETS		PUJANA_CHEK2_PCC_NETWORK			GSE36476_CTRL_VS_TSST_ACT_72H_MEMORY_CD4_TCELL_YOUNG_DN	CROONQUIST_IL6_DEPRIVATION_DN				PUJANA_BRCA1_PCC_NETWORK	GSE36476_CTRL_VS_TSST_ACT_40H_MEMORY_CD4_TCELL_YOUNG_DN				HOFFMANN_LARGE_TO_SMALL_PRE_BII_LYMPHOCYTE_UP
1763	DNA2	DNA replication helicase 2 homolog (yeast)	GOBERT_OLIGODENDROCYTE_DIFFERENTIATION_UP	DUTERTRE_ESTRADIOL_RESPONSE_24HR_UP	ZHANG_TLX_TARGETS_60HR_DN		GSE15750_DAY6_VS_DAY10_TRAF6KO_EFF_CD8_TCELL_UP		KINSEY_TARGETS_OF_EWSR1_FLII_FUSION_UP	SHEDDEN_LUNG_CANCER_POOR_SURVIVAL_A6	ROSTY_CERVICAL_CANCER_PROLIFERATION_CLUSTER	GSE15750_DAY6_VS_DAY10_EFF_CD8_TCELL_UP			DODD_NASOPHARYNGEAL_CARCINOMA_DN	NUYTTEN_EZH2_TARGETS_DN		PUJANA_BRCA2_PCC_NETWORK	BENPORATH_CYCLING_GENES		BERENJENO_TRANSFORMED_BY_RHOA_UP	REACTOME_CELL_CYCLE		REACTOME_CELL_CYCLE_MITOTIC			KONG_E2F3_TARGETS	PUJANA_CHEK2_PCC_NETWORK								PUJANA_BRCA1_PCC_NETWORK				GOLDRATH_EFF_VS_MEMORY_CD8_TCELL_UP	HOFFMANN_LARGE_TO_SMALL_PRE_BII_LYMPHOCYTE_UP			REACTOME_DNA_REPLICATION		GOLDRATH_ANTIGEN_RESPONSE
5426	POLE	polymerase (DNA directed), epsilon	GOBERT_OLIGODENDROCYTE_DIFFERENTIATION_UP	DUTERTRE_ESTRADIOL_RESPONSE_24HR_UP	ZHANG_TLX_TARGETS_60HR_DN		GSE15750_DAY6_VS_DAY10_TRAF6KO_EFF_CD8_TCELL_UP										BLUM_RESPONSE_TO_SALIRASIB_DN	PUJANA_BRCA2_PCC_NETWORK		GSE30962_PRIMARY_VS_SECONDARY_ACUTE_LCMV_INF_CD8_TCELL_UP		REACTOME_CELL_CYCLE		REACTOME_CELL_CYCLE_MITOTIC		HALLMARK_E2F_TARGETS		PUJANA_CHEK2_PCC_NETWORK								PUJANA_BRCA1_PCC_NETWORK		HALLMARK_G2M_CHECKPOINT				FEVR_CTNNB1_TARGETS_DN		REACTOME_DNA_REPLICATION
4001	LMNB1	lamin B1	GOBERT_OLIGODENDROCYTE_DIFFERENTIATION_UP	DUTERTRE_ESTRADIOL_RESPONSE_24HR_UP	ZHANG_TLX_TARGETS_60HR_DN			KOBAYASHI_EGFR_SIGNALING_24HR_DN	KINSEY_TARGETS_OF_EWSR1_FLII_FUSION_UP	SHEDDEN_LUNG_CANCER_POOR_SURVIVAL_A6	ROSTY_CERVICAL_CANCER_PROLIFERATION_CLUSTER		MODULE_54	SOTIRIOU_BREAST_CANCER_GRADE_1_VS_3_UP	DODD_NASOPHARYNGEAL_CARCINOMA_DN	NUYTTEN_EZH2_TARGETS_DN		PUJANA_BRCA2_PCC_NETWORK	BENPORATH_CYCLING_GENES			REACTOME_CELL_CYCLE			HORIUCHI_WTAP_TARGETS_DN	HALLMARK_E2F_TARGETS	KONG_E2F3_TARGETS	PUJANA_CHEK2_PCC_NETWORK				CROONQUIST_IL6_DEPRIVATION_DN	ZHOU_CELL_CYCLE_GENES_IN_IR_RESPONSE_24HR			PUJANA_BRCA1_PCC_NETWORK		HALLMARK_G2M_CHECKPOINT		GOLDRATH_EFF_VS_MEMORY_CD8_TCELL_UP						GOLDRATH_ANTIGEN_RESPONSE	CHANG_CYCLING_GENES		WONG_EMBRYONIC_STEM_CELL_CORE
7298	TYMS	thymidylate synthetase	GOBERT_OLIGODENDROCYTE_DIFFERENTIATION_UP	DUTERTRE_ESTRADIOL_RESPONSE_24HR_UP	ZHANG_TLX_TARGETS_60HR_DN			KOBAYASHI_EGFR_SIGNALING_24HR_DN	KINSEY_TARGETS_OF_EWSR1_FLII_FUSION_UP	SHEDDEN_LUNG_CANCER_POOR_SURVIVAL_A6	ROSTY_CERVICAL_CANCER_PROLIFERATION_CLUSTER		MODULE_54		DODD_NASOPHARYNGEAL_CARCINOMA_DN	NUYTTEN_EZH2_TARGETS_DN	BLUM_RESPONSE_TO_SALIRASIB_DN	PUJANA_BRCA2_PCC_NETWORK	BENPORATH_CYCLING_GENES			REACTOME_CELL_CYCLE	GRAHAM_CML_DIVIDING_VS_NORMAL_QUIESCENT_UP	REACTOME_CELL_CYCLE_MITOTIC	HORIUCHI_WTAP_TARGETS_DN		KONG_E2F3_TARGETS	PUJANA_CHEK2_PCC_NETWORK	BURTON_ADIPOGENESIS_3	GNF2_CCNA2	GSE36476_CTRL_VS_TSST_ACT_72H_MEMORY_CD4_TCELL_YOUNG_DN	CROONQUIST_IL6_DEPRIVATION_DN			GNF2_PCNA	PUJANA_BRCA1_PCC_NETWORK	GSE36476_CTRL_VS_TSST_ACT_40H_MEMORY_CD4_TCELL_YOUNG_DN			GOLDRATH_EFF_VS_MEMORY_CD8_TCELL_UP		FEVR_CTNNB1_TARGETS_DN			JOHNSTONE_PARVB_TARGETS_3_DN			WINNEPENNINCKX_MELANOMA_METASTASIS_UP
4171	MCM2	minichromosome maintenance complex component 2	GOBERT_OLIGODENDROCYTE_DIFFERENTIATION_UP	DUTERTRE_ESTRADIOL_RESPONSE_24HR_UP	ZHANG_TLX_TARGETS_60HR_DN			KOBAYASHI_EGFR_SIGNALING_24HR_DN	KINSEY_TARGETS_OF_EWSR1_FLII_FUSION_UP		ROSTY_CERVICAL_CANCER_PROLIFERATION_CLUSTER	GSE15750_DAY6_VS_DAY10_EFF_CD8_TCELL_UP	MODULE_54	SOTIRIOU_BREAST_CANCER_GRADE_1_VS_3_UP	DODD_NASOPHARYNGEAL_CARCINOMA_DN	NUYTTEN_EZH2_TARGETS_DN	BLUM_RESPONSE_TO_SALIRASIB_DN	PUJANA_BRCA2_PCC_NETWORK	BENPORATH_CYCLING_GENES		BERENJENO_TRANSFORMED_BY_RHOA_UP	REACTOME_CELL_CYCLE	GRAHAM_CML_DIVIDING_VS_NORMAL_QUIESCENT_UP	REACTOME_CELL_CYCLE_MITOTIC		HALLMARK_E2F_TARGETS		PUJANA_CHEK2_PCC_NETWORK	BURTON_ADIPOGENESIS_3	GNF2_CCNA2	GSE36476_CTRL_VS_TSST_ACT_72H_MEMORY_CD4_TCELL_YOUNG_DN	CROONQUIST_IL6_DEPRIVATION_DN	ZHOU_CELL_CYCLE_GENES_IN_IR_RESPONSE_24HR	GSE24634_TEFF_VS_TCONV_DAY7_IN_CULTURE_UP	GNF2_PCNA	PUJANA_BRCA1_PCC_NETWORK	GSE36476_CTRL_VS_TSST_ACT_40H_MEMORY_CD4_TCELL_YOUNG_DN	HALLMARK_G2M_CHECKPOINT				FEVR_CTNNB1_TARGETS_DN	CAIRO_HEPATOBLASTOMA_CLASSES_UP	REACTOME_DNA_REPLICATION					WONG_EMBRYONIC_STEM_CELL_CORE
23649	POLA2	polymerase (DNA directed), alpha 2 (70kD subunit)	GOBERT_OLIGODENDROCYTE_DIFFERENTIATION_UP	DUTERTRE_ESTRADIOL_RESPONSE_24HR_UP	ZHANG_TLX_TARGETS_60HR_DN			KOBAYASHI_EGFR_SIGNALING_24HR_DN	KINSEY_TARGETS_OF_EWSR1_FLII_FUSION_UP		ROSTY_CERVICAL_CANCER_PROLIFERATION_CLUSTER						BLUM_RESPONSE_TO_SALIRASIB_DN				BERENJENO_TRANSFORMED_BY_RHOA_UP	REACTOME_CELL_CYCLE		REACTOME_CELL_CYCLE_MITOTIC		HALLMARK_E2F_TARGETS					GSE36476_CTRL_VS_TSST_ACT_72H_MEMORY_CD4_TCELL_YOUNG_DN			GSE24634_TEFF_VS_TCONV_DAY7_IN_CULTURE_UP		PUJANA_BRCA1_PCC_NETWORK	GSE36476_CTRL_VS_TSST_ACT_40H_MEMORY_CD4_TCELL_YOUNG_DN	HALLMARK_G2M_CHECKPOINT						REACTOME_DNA_REPLICATION
8914	TIMELESS	timeless homolog (Drosophila)	GOBERT_OLIGODENDROCYTE_DIFFERENTIATION_UP	DUTERTRE_ESTRADIOL_RESPONSE_24HR_UP	ZHANG_TLX_TARGETS_60HR_DN			KOBAYASHI_EGFR_SIGNALING_24HR_DN	KINSEY_TARGETS_OF_EWSR1_FLII_FUSION_UP				MODULE_54	SOTIRIOU_BREAST_CANCER_GRADE_1_VS_3_UP	DODD_NASOPHARYNGEAL_CARCINOMA_DN	NUYTTEN_EZH2_TARGETS_DN	BLUM_RESPONSE_TO_SALIRASIB_DN	PUJANA_BRCA2_PCC_NETWORK			BERENJENO_TRANSFORMED_BY_RHOA_UP					HALLMARK_E2F_TARGETS		PUJANA_CHEK2_PCC_NETWORK					ZHOU_CELL_CYCLE_GENES_IN_IR_RESPONSE_24HR	GSE24634_TEFF_VS_TCONV_DAY7_IN_CULTURE_UP		PUJANA_BRCA1_PCC_NETWORK						FEVR_CTNNB1_TARGETS_DN	CAIRO_HEPATOBLASTOMA_CLASSES_UP					WINNEPENNINCKX_MELANOMA_METASTASIS_UP
8208	CHAF1B	chromatin assembly factor 1, subunit B (p60)	GOBERT_OLIGODENDROCYTE_DIFFERENTIATION_UP	DUTERTRE_ESTRADIOL_RESPONSE_24HR_UP	ZHANG_TLX_TARGETS_60HR_DN				KINSEY_TARGETS_OF_EWSR1_FLII_FUSION_UP		ROSTY_CERVICAL_CANCER_PROLIFERATION_CLUSTER		MODULE_54		DODD_NASOPHARYNGEAL_CARCINOMA_DN		BLUM_RESPONSE_TO_SALIRASIB_DN		BENPORATH_CYCLING_GENES		BERENJENO_TRANSFORMED_BY_RHOA_UP						KONG_E2F3_TARGETS									PUJANA_BRCA1_PCC_NETWORK			MARKEY_RB1_ACUTE_LOF_DN		HOFFMANN_LARGE_TO_SMALL_PRE_BII_LYMPHOCYTE_UP	FEVR_CTNNB1_TARGETS_DN
56852	RAD18	RAD18 homolog (S. cerevisiae)	GOBERT_OLIGODENDROCYTE_DIFFERENTIATION_UP	DUTERTRE_ESTRADIOL_RESPONSE_24HR_UP	ZHANG_TLX_TARGETS_60HR_DN				KINSEY_TARGETS_OF_EWSR1_FLII_FUSION_UP						DODD_NASOPHARYNGEAL_CARCINOMA_DN	NUYTTEN_EZH2_TARGETS_DN			BENPORATH_CYCLING_GENES																														WONG_EMBRYONIC_STEM_CELL_CORE
5424	POLD1	polymerase (DNA directed), delta 1, catalytic subunit 125kDa	GOBERT_OLIGODENDROCYTE_DIFFERENTIATION_UP	DUTERTRE_ESTRADIOL_RESPONSE_24HR_UP	ZHANG_TLX_TARGETS_60HR_DN								MODULE_54			NUYTTEN_EZH2_TARGETS_DN	BLUM_RESPONSE_TO_SALIRASIB_DN	PUJANA_BRCA2_PCC_NETWORK			BERENJENO_TRANSFORMED_BY_RHOA_UP	REACTOME_CELL_CYCLE		REACTOME_CELL_CYCLE_MITOTIC	HORIUCHI_WTAP_TARGETS_DN	HALLMARK_E2F_TARGETS						CROONQUIST_IL6_DEPRIVATION_DN	ZHOU_CELL_CYCLE_GENES_IN_IR_RESPONSE_24HR									FEVR_CTNNB1_TARGETS_DN	CAIRO_HEPATOBLASTOMA_CLASSES_UP	REACTOME_DNA_REPLICATION					WONG_EMBRYONIC_STEM_CELL_CORE
6790	AURKA	aurora kinase A	GOBERT_OLIGODENDROCYTE_DIFFERENTIATION_UP	DUTERTRE_ESTRADIOL_RESPONSE_24HR_UP		MARSON_BOUND_BY_E2F4_UNSTIMULATED	GSE15750_DAY6_VS_DAY10_TRAF6KO_EFF_CD8_TCELL_UP	KOBAYASHI_EGFR_SIGNALING_24HR_DN	KINSEY_TARGETS_OF_EWSR1_FLII_FUSION_UP	SHEDDEN_LUNG_CANCER_POOR_SURVIVAL_A6	ROSTY_CERVICAL_CANCER_PROLIFERATION_CLUSTER	GSE15750_DAY6_VS_DAY10_EFF_CD8_TCELL_UP	MODULE_54	SOTIRIOU_BREAST_CANCER_GRADE_1_VS_3_UP	DODD_NASOPHARYNGEAL_CARCINOMA_DN	NUYTTEN_EZH2_TARGETS_DN	BLUM_RESPONSE_TO_SALIRASIB_DN	PUJANA_BRCA2_PCC_NETWORK	BENPORATH_CYCLING_GENES		BERENJENO_TRANSFORMED_BY_RHOA_UP	REACTOME_CELL_CYCLE	GRAHAM_CML_DIVIDING_VS_NORMAL_QUIESCENT_UP	REACTOME_CELL_CYCLE_MITOTIC	HORIUCHI_WTAP_TARGETS_DN	HALLMARK_E2F_TARGETS	KONG_E2F3_TARGETS	PUJANA_CHEK2_PCC_NETWORK	BURTON_ADIPOGENESIS_3	GNF2_CCNA2	GSE36476_CTRL_VS_TSST_ACT_72H_MEMORY_CD4_TCELL_YOUNG_DN	CROONQUIST_IL6_DEPRIVATION_DN		GSE24634_TEFF_VS_TCONV_DAY7_IN_CULTURE_UP	GNF2_PCNA	PUJANA_BRCA1_PCC_NETWORK		HALLMARK_G2M_CHECKPOINT	MARKEY_RB1_ACUTE_LOF_DN	GOLDRATH_EFF_VS_MEMORY_CD8_TCELL_UP	HOFFMANN_LARGE_TO_SMALL_PRE_BII_LYMPHOCYTE_UP		CAIRO_HEPATOBLASTOMA_CLASSES_UP			GOLDRATH_ANTIGEN_RESPONSE	CHANG_CYCLING_GENES	WINNEPENNINCKX_MELANOMA_METASTASIS_UP	WONG_EMBRYONIC_STEM_CELL_CORE
22974	TPX2	TPX2, microtubule-associated, homolog (Xenopus laevis)	GOBERT_OLIGODENDROCYTE_DIFFERENTIATION_UP	DUTERTRE_ESTRADIOL_RESPONSE_24HR_UP		MARSON_BOUND_BY_E2F4_UNSTIMULATED	GSE15750_DAY6_VS_DAY10_TRAF6KO_EFF_CD8_TCELL_UP	KOBAYASHI_EGFR_SIGNALING_24HR_DN	KINSEY_TARGETS_OF_EWSR1_FLII_FUSION_UP	SHEDDEN_LUNG_CANCER_POOR_SURVIVAL_A6	ROSTY_CERVICAL_CANCER_PROLIFERATION_CLUSTER	GSE15750_DAY6_VS_DAY10_EFF_CD8_TCELL_UP	MODULE_54	SOTIRIOU_BREAST_CANCER_GRADE_1_VS_3_UP	DODD_NASOPHARYNGEAL_CARCINOMA_DN	NUYTTEN_EZH2_TARGETS_DN	BLUM_RESPONSE_TO_SALIRASIB_DN	PUJANA_BRCA2_PCC_NETWORK	BENPORATH_CYCLING_GENES				GRAHAM_CML_DIVIDING_VS_NORMAL_QUIESCENT_UP		HORIUCHI_WTAP_TARGETS_DN		KONG_E2F3_TARGETS	PUJANA_CHEK2_PCC_NETWORK		GNF2_CCNA2		CROONQUIST_IL6_DEPRIVATION_DN		GSE24634_TEFF_VS_TCONV_DAY7_IN_CULTURE_UP	GNF2_PCNA	PUJANA_BRCA1_PCC_NETWORK	GSE36476_CTRL_VS_TSST_ACT_40H_MEMORY_CD4_TCELL_YOUNG_DN	HALLMARK_G2M_CHECKPOINT					CAIRO_HEPATOBLASTOMA_CLASSES_UP				CHANG_CYCLING_GENES
983	CDK1	cyclin-dependent kinase 1	GOBERT_OLIGODENDROCYTE_DIFFERENTIATION_UP	DUTERTRE_ESTRADIOL_RESPONSE_24HR_UP		MARSON_BOUND_BY_E2F4_UNSTIMULATED	GSE15750_DAY6_VS_DAY10_TRAF6KO_EFF_CD8_TCELL_UP	KOBAYASHI_EGFR_SIGNALING_24HR_DN	KINSEY_TARGETS_OF_EWSR1_FLII_FUSION_UP	SHEDDEN_LUNG_CANCER_POOR_SURVIVAL_A6	ROSTY_CERVICAL_CANCER_PROLIFERATION_CLUSTER	GSE15750_DAY6_VS_DAY10_EFF_CD8_TCELL_UP	MODULE_54	SOTIRIOU_BREAST_CANCER_GRADE_1_VS_3_UP	DODD_NASOPHARYNGEAL_CARCINOMA_DN	NUYTTEN_EZH2_TARGETS_DN	BLUM_RESPONSE_TO_SALIRASIB_DN	PUJANA_BRCA2_PCC_NETWORK			BERENJENO_TRANSFORMED_BY_RHOA_UP	REACTOME_CELL_CYCLE	GRAHAM_CML_DIVIDING_VS_NORMAL_QUIESCENT_UP	REACTOME_CELL_CYCLE_MITOTIC	HORIUCHI_WTAP_TARGETS_DN	HALLMARK_E2F_TARGETS		PUJANA_CHEK2_PCC_NETWORK	BURTON_ADIPOGENESIS_3	GNF2_CCNA2		CROONQUIST_IL6_DEPRIVATION_DN	ZHOU_CELL_CYCLE_GENES_IN_IR_RESPONSE_24HR	GSE24634_TEFF_VS_TCONV_DAY7_IN_CULTURE_UP	GNF2_PCNA	PUJANA_BRCA1_PCC_NETWORK		HALLMARK_G2M_CHECKPOINT	MARKEY_RB1_ACUTE_LOF_DN	GOLDRATH_EFF_VS_MEMORY_CD8_TCELL_UP	HOFFMANN_LARGE_TO_SMALL_PRE_BII_LYMPHOCYTE_UP	FEVR_CTNNB1_TARGETS_DN	CAIRO_HEPATOBLASTOMA_CLASSES_UP		JOHNSTONE_PARVB_TARGETS_3_DN	GOLDRATH_ANTIGEN_RESPONSE	CHANG_CYCLING_GENES	WINNEPENNINCKX_MELANOMA_METASTASIS_UP	WONG_EMBRYONIC_STEM_CELL_CORE
23397	NCAPH	non-SMC condensin I complex, subunit H	GOBERT_OLIGODENDROCYTE_DIFFERENTIATION_UP	DUTERTRE_ESTRADIOL_RESPONSE_24HR_UP		MARSON_BOUND_BY_E2F4_UNSTIMULATED	GSE15750_DAY6_VS_DAY10_TRAF6KO_EFF_CD8_TCELL_UP	KOBAYASHI_EGFR_SIGNALING_24HR_DN	KINSEY_TARGETS_OF_EWSR1_FLII_FUSION_UP	SHEDDEN_LUNG_CANCER_POOR_SURVIVAL_A6	ROSTY_CERVICAL_CANCER_PROLIFERATION_CLUSTER	GSE15750_DAY6_VS_DAY10_EFF_CD8_TCELL_UP	MODULE_54	SOTIRIOU_BREAST_CANCER_GRADE_1_VS_3_UP	DODD_NASOPHARYNGEAL_CARCINOMA_DN	NUYTTEN_EZH2_TARGETS_DN		PUJANA_BRCA2_PCC_NETWORK	BENPORATH_CYCLING_GENES	GSE30962_PRIMARY_VS_SECONDARY_ACUTE_LCMV_INF_CD8_TCELL_UP	BERENJENO_TRANSFORMED_BY_RHOA_UP						KONG_E2F3_TARGETS		BURTON_ADIPOGENESIS_3		GSE36476_CTRL_VS_TSST_ACT_72H_MEMORY_CD4_TCELL_YOUNG_DN	CROONQUIST_IL6_DEPRIVATION_DN		GSE24634_TEFF_VS_TCONV_DAY7_IN_CULTURE_UP		PUJANA_BRCA1_PCC_NETWORK	GSE36476_CTRL_VS_TSST_ACT_40H_MEMORY_CD4_TCELL_YOUNG_DN			GOLDRATH_EFF_VS_MEMORY_CD8_TCELL_UP	HOFFMANN_LARGE_TO_SMALL_PRE_BII_LYMPHOCYTE_UP				JOHNSTONE_PARVB_TARGETS_3_DN	GOLDRATH_ANTIGEN_RESPONSE	CHANG_CYCLING_GENES	WINNEPENNINCKX_MELANOMA_METASTASIS_UP	WONG_EMBRYONIC_STEM_CELL_CORE
259266	ASPM	asp (abnormal spindle) homolog, microcephaly associated (Drosophila)	GOBERT_OLIGODENDROCYTE_DIFFERENTIATION_UP	DUTERTRE_ESTRADIOL_RESPONSE_24HR_UP		MARSON_BOUND_BY_E2F4_UNSTIMULATED	GSE15750_DAY6_VS_DAY10_TRAF6KO_EFF_CD8_TCELL_UP	KOBAYASHI_EGFR_SIGNALING_24HR_DN	KINSEY_TARGETS_OF_EWSR1_FLII_FUSION_UP	SHEDDEN_LUNG_CANCER_POOR_SURVIVAL_A6	ROSTY_CERVICAL_CANCER_PROLIFERATION_CLUSTER	GSE15750_DAY6_VS_DAY10_EFF_CD8_TCELL_UP	MODULE_54	SOTIRIOU_BREAST_CANCER_GRADE_1_VS_3_UP	DODD_NASOPHARYNGEAL_CARCINOMA_DN	NUYTTEN_EZH2_TARGETS_DN				GSE30962_PRIMARY_VS_SECONDARY_ACUTE_LCMV_INF_CD8_TCELL_UP	BERENJENO_TRANSFORMED_BY_RHOA_UP		GRAHAM_CML_DIVIDING_VS_NORMAL_QUIESCENT_UP		HORIUCHI_WTAP_TARGETS_DN					GNF2_CCNA2	GSE36476_CTRL_VS_TSST_ACT_72H_MEMORY_CD4_TCELL_YOUNG_DN		ZHOU_CELL_CYCLE_GENES_IN_IR_RESPONSE_24HR	GSE24634_TEFF_VS_TCONV_DAY7_IN_CULTURE_UP	GNF2_PCNA		GSE36476_CTRL_VS_TSST_ACT_40H_MEMORY_CD4_TCELL_YOUNG_DN			GOLDRATH_EFF_VS_MEMORY_CD8_TCELL_UP			CAIRO_HEPATOBLASTOMA_CLASSES_UP		JOHNSTONE_PARVB_TARGETS_3_DN	GOLDRATH_ANTIGEN_RESPONSE		WINNEPENNINCKX_MELANOMA_METASTASIS_UP
55771	PRR11	proline rich 11	GOBERT_OLIGODENDROCYTE_DIFFERENTIATION_UP	DUTERTRE_ESTRADIOL_RESPONSE_24HR_UP		MARSON_BOUND_BY_E2F4_UNSTIMULATED	GSE15750_DAY6_VS_DAY10_TRAF6KO_EFF_CD8_TCELL_UP		KINSEY_TARGETS_OF_EWSR1_FLII_FUSION_UP			GSE15750_DAY6_VS_DAY10_EFF_CD8_TCELL_UP	MODULE_54		DODD_NASOPHARYNGEAL_CARCINOMA_DN	NUYTTEN_EZH2_TARGETS_DN			BENPORATH_CYCLING_GENES						HORIUCHI_WTAP_TARGETS_DN																						CHANG_CYCLING_GENES
90417	C15orf23	chromosome 15 open reading frame 23	GOBERT_OLIGODENDROCYTE_DIFFERENTIATION_UP	DUTERTRE_ESTRADIOL_RESPONSE_24HR_UP		MARSON_BOUND_BY_E2F4_UNSTIMULATED	GSE15750_DAY6_VS_DAY10_TRAF6KO_EFF_CD8_TCELL_UP		KINSEY_TARGETS_OF_EWSR1_FLII_FUSION_UP			GSE15750_DAY6_VS_DAY10_EFF_CD8_TCELL_UP	MODULE_54		DODD_NASOPHARYNGEAL_CARCINOMA_DN				BENPORATH_CYCLING_GENES														ZHOU_CELL_CYCLE_GENES_IN_IR_RESPONSE_24HR									FEVR_CTNNB1_TARGETS_DN			JOHNSTONE_PARVB_TARGETS_3_DN			WINNEPENNINCKX_MELANOMA_METASTASIS_UP
157313	CDCA2	cell division cycle associated 2	GOBERT_OLIGODENDROCYTE_DIFFERENTIATION_UP	DUTERTRE_ESTRADIOL_RESPONSE_24HR_UP		MARSON_BOUND_BY_E2F4_UNSTIMULATED	GSE15750_DAY6_VS_DAY10_TRAF6KO_EFF_CD8_TCELL_UP		KINSEY_TARGETS_OF_EWSR1_FLII_FUSION_UP						DODD_NASOPHARYNGEAL_CARCINOMA_DN										HORIUCHI_WTAP_TARGETS_DN
2491	CENPI	centromere protein I	GOBERT_OLIGODENDROCYTE_DIFFERENTIATION_UP	DUTERTRE_ESTRADIOL_RESPONSE_24HR_UP		MARSON_BOUND_BY_E2F4_UNSTIMULATED	GSE15750_DAY6_VS_DAY10_TRAF6KO_EFF_CD8_TCELL_UP			SHEDDEN_LUNG_CANCER_POOR_SURVIVAL_A6		GSE15750_DAY6_VS_DAY10_EFF_CD8_TCELL_UP		SOTIRIOU_BREAST_CANCER_GRADE_1_VS_3_UP	DODD_NASOPHARYNGEAL_CARCINOMA_DN	NUYTTEN_EZH2_TARGETS_DN						REACTOME_CELL_CYCLE		REACTOME_CELL_CYCLE_MITOTIC				PUJANA_CHEK2_PCC_NETWORK								PUJANA_BRCA1_PCC_NETWORK						FEVR_CTNNB1_TARGETS_DN	CAIRO_HEPATOBLASTOMA_CLASSES_UP	REACTOME_DNA_REPLICATION
157570	ESCO2	establishment of cohesion 1 homolog 2 (S. cerevisiae)	GOBERT_OLIGODENDROCYTE_DIFFERENTIATION_UP	DUTERTRE_ESTRADIOL_RESPONSE_24HR_UP		MARSON_BOUND_BY_E2F4_UNSTIMULATED	GSE15750_DAY6_VS_DAY10_TRAF6KO_EFF_CD8_TCELL_UP					GSE15750_DAY6_VS_DAY10_EFF_CD8_TCELL_UP			DODD_NASOPHARYNGEAL_CARCINOMA_DN	NUYTTEN_EZH2_TARGETS_DN				GSE30962_PRIMARY_VS_SECONDARY_ACUTE_LCMV_INF_CD8_TCELL_UP																									JOHNSTONE_PARVB_TARGETS_3_DN		CHANG_CYCLING_GENES
51203	NUSAP1	nucleolar and spindle associated protein 1	GOBERT_OLIGODENDROCYTE_DIFFERENTIATION_UP	DUTERTRE_ESTRADIOL_RESPONSE_24HR_UP		MARSON_BOUND_BY_E2F4_UNSTIMULATED		KOBAYASHI_EGFR_SIGNALING_24HR_DN	KINSEY_TARGETS_OF_EWSR1_FLII_FUSION_UP	SHEDDEN_LUNG_CANCER_POOR_SURVIVAL_A6	ROSTY_CERVICAL_CANCER_PROLIFERATION_CLUSTER	GSE15750_DAY6_VS_DAY10_EFF_CD8_TCELL_UP	MODULE_54	SOTIRIOU_BREAST_CANCER_GRADE_1_VS_3_UP	DODD_NASOPHARYNGEAL_CARCINOMA_DN		BLUM_RESPONSE_TO_SALIRASIB_DN		BENPORATH_CYCLING_GENES	GSE30962_PRIMARY_VS_SECONDARY_ACUTE_LCMV_INF_CD8_TCELL_UP	BERENJENO_TRANSFORMED_BY_RHOA_UP		GRAHAM_CML_DIVIDING_VS_NORMAL_QUIESCENT_UP		HORIUCHI_WTAP_TARGETS_DN		KONG_E2F3_TARGETS		BURTON_ADIPOGENESIS_3	GNF2_CCNA2	GSE36476_CTRL_VS_TSST_ACT_72H_MEMORY_CD4_TCELL_YOUNG_DN		ZHOU_CELL_CYCLE_GENES_IN_IR_RESPONSE_24HR	GSE24634_TEFF_VS_TCONV_DAY7_IN_CULTURE_UP	GNF2_PCNA		GSE36476_CTRL_VS_TSST_ACT_40H_MEMORY_CD4_TCELL_YOUNG_DN	HALLMARK_G2M_CHECKPOINT	MARKEY_RB1_ACUTE_LOF_DN	GOLDRATH_EFF_VS_MEMORY_CD8_TCELL_UP	HOFFMANN_LARGE_TO_SMALL_PRE_BII_LYMPHOCYTE_UP		CAIRO_HEPATOBLASTOMA_CLASSES_UP		JOHNSTONE_PARVB_TARGETS_3_DN	GOLDRATH_ANTIGEN_RESPONSE	CHANG_CYCLING_GENES		WONG_EMBRYONIC_STEM_CELL_CORE
9787	DLGAP5	discs, large (Drosophila) homolog-associated protein 5	GOBERT_OLIGODENDROCYTE_DIFFERENTIATION_UP	DUTERTRE_ESTRADIOL_RESPONSE_24HR_UP		MARSON_BOUND_BY_E2F4_UNSTIMULATED		KOBAYASHI_EGFR_SIGNALING_24HR_DN	KINSEY_TARGETS_OF_EWSR1_FLII_FUSION_UP	SHEDDEN_LUNG_CANCER_POOR_SURVIVAL_A6	ROSTY_CERVICAL_CANCER_PROLIFERATION_CLUSTER		MODULE_54	SOTIRIOU_BREAST_CANCER_GRADE_1_VS_3_UP	DODD_NASOPHARYNGEAL_CARCINOMA_DN	NUYTTEN_EZH2_TARGETS_DN		PUJANA_BRCA2_PCC_NETWORK	BENPORATH_CYCLING_GENES	GSE30962_PRIMARY_VS_SECONDARY_ACUTE_LCMV_INF_CD8_TCELL_UP	BERENJENO_TRANSFORMED_BY_RHOA_UP		GRAHAM_CML_DIVIDING_VS_NORMAL_QUIESCENT_UP		HORIUCHI_WTAP_TARGETS_DN	HALLMARK_E2F_TARGETS	KONG_E2F3_TARGETS	PUJANA_CHEK2_PCC_NETWORK	BURTON_ADIPOGENESIS_3	GNF2_CCNA2	GSE36476_CTRL_VS_TSST_ACT_72H_MEMORY_CD4_TCELL_YOUNG_DN		ZHOU_CELL_CYCLE_GENES_IN_IR_RESPONSE_24HR	GSE24634_TEFF_VS_TCONV_DAY7_IN_CULTURE_UP	GNF2_PCNA	PUJANA_BRCA1_PCC_NETWORK			MARKEY_RB1_ACUTE_LOF_DN	GOLDRATH_EFF_VS_MEMORY_CD8_TCELL_UP	HOFFMANN_LARGE_TO_SMALL_PRE_BII_LYMPHOCYTE_UP		CAIRO_HEPATOBLASTOMA_CLASSES_UP		JOHNSTONE_PARVB_TARGETS_3_DN	GOLDRATH_ANTIGEN_RESPONSE	CHANG_CYCLING_GENES	WINNEPENNINCKX_MELANOMA_METASTASIS_UP	WONG_EMBRYONIC_STEM_CELL_CORE
9700	ESPL1	extra spindle pole bodies homolog 1 (S. cerevisiae)	GOBERT_OLIGODENDROCYTE_DIFFERENTIATION_UP	DUTERTRE_ESTRADIOL_RESPONSE_24HR_UP		MARSON_BOUND_BY_E2F4_UNSTIMULATED		KOBAYASHI_EGFR_SIGNALING_24HR_DN	KINSEY_TARGETS_OF_EWSR1_FLII_FUSION_UP		ROSTY_CERVICAL_CANCER_PROLIFERATION_CLUSTER	GSE15750_DAY6_VS_DAY10_EFF_CD8_TCELL_UP		SOTIRIOU_BREAST_CANCER_GRADE_1_VS_3_UP			BLUM_RESPONSE_TO_SALIRASIB_DN	PUJANA_BRCA2_PCC_NETWORK	BENPORATH_CYCLING_GENES	GSE30962_PRIMARY_VS_SECONDARY_ACUTE_LCMV_INF_CD8_TCELL_UP			GRAHAM_CML_DIVIDING_VS_NORMAL_QUIESCENT_UP		HORIUCHI_WTAP_TARGETS_DN	HALLMARK_E2F_TARGETS		PUJANA_CHEK2_PCC_NETWORK		GNF2_CCNA2	GSE36476_CTRL_VS_TSST_ACT_72H_MEMORY_CD4_TCELL_YOUNG_DN			GSE24634_TEFF_VS_TCONV_DAY7_IN_CULTURE_UP	GNF2_PCNA	PUJANA_BRCA1_PCC_NETWORK	GSE36476_CTRL_VS_TSST_ACT_40H_MEMORY_CD4_TCELL_YOUNG_DN	HALLMARK_G2M_CHECKPOINT
26271	FBXO5	F-box protein 5	GOBERT_OLIGODENDROCYTE_DIFFERENTIATION_UP	DUTERTRE_ESTRADIOL_RESPONSE_24HR_UP		MARSON_BOUND_BY_E2F4_UNSTIMULATED			KINSEY_TARGETS_OF_EWSR1_FLII_FUSION_UP	SHEDDEN_LUNG_CANCER_POOR_SURVIVAL_A6	ROSTY_CERVICAL_CANCER_PROLIFERATION_CLUSTER	GSE15750_DAY6_VS_DAY10_EFF_CD8_TCELL_UP		SOTIRIOU_BREAST_CANCER_GRADE_1_VS_3_UP	DODD_NASOPHARYNGEAL_CARCINOMA_DN		BLUM_RESPONSE_TO_SALIRASIB_DN			GSE30962_PRIMARY_VS_SECONDARY_ACUTE_LCMV_INF_CD8_TCELL_UP		REACTOME_CELL_CYCLE	GRAHAM_CML_DIVIDING_VS_NORMAL_QUIESCENT_UP	REACTOME_CELL_CYCLE_MITOTIC							GSE36476_CTRL_VS_TSST_ACT_72H_MEMORY_CD4_TCELL_YOUNG_DN		ZHOU_CELL_CYCLE_GENES_IN_IR_RESPONSE_24HR					HALLMARK_G2M_CHECKPOINT				FEVR_CTNNB1_TARGETS_DN	CAIRO_HEPATOBLASTOMA_CLASSES_UP	REACTOME_DNA_REPLICATION	JOHNSTONE_PARVB_TARGETS_3_DN
84515	MCM8	minichromosome maintenance complex component 8	GOBERT_OLIGODENDROCYTE_DIFFERENTIATION_UP	DUTERTRE_ESTRADIOL_RESPONSE_24HR_UP		MARSON_BOUND_BY_E2F4_UNSTIMULATED			KINSEY_TARGETS_OF_EWSR1_FLII_FUSION_UP						DODD_NASOPHARYNGEAL_CARCINOMA_DN	NUYTTEN_EZH2_TARGETS_DN			BENPORATH_CYCLING_GENES			REACTOME_CELL_CYCLE		REACTOME_CELL_CYCLE_MITOTIC									ZHOU_CELL_CYCLE_GENES_IN_IR_RESPONSE_24HR											REACTOME_DNA_REPLICATION	JOHNSTONE_PARVB_TARGETS_3_DN		CHANG_CYCLING_GENES
63922	CHTF18	CTF18, chromosome transmission fidelity factor 18 homolog (S. cerevisiae)	GOBERT_OLIGODENDROCYTE_DIFFERENTIATION_UP	DUTERTRE_ESTRADIOL_RESPONSE_24HR_UP		MARSON_BOUND_BY_E2F4_UNSTIMULATED										NUYTTEN_EZH2_TARGETS_DN																										FEVR_CTNNB1_TARGETS_DN
2305	FOXM1	forkhead box M1	GOBERT_OLIGODENDROCYTE_DIFFERENTIATION_UP	DUTERTRE_ESTRADIOL_RESPONSE_24HR_UP			GSE15750_DAY6_VS_DAY10_TRAF6KO_EFF_CD8_TCELL_UP		KINSEY_TARGETS_OF_EWSR1_FLII_FUSION_UP	SHEDDEN_LUNG_CANCER_POOR_SURVIVAL_A6	ROSTY_CERVICAL_CANCER_PROLIFERATION_CLUSTER		MODULE_54	SOTIRIOU_BREAST_CANCER_GRADE_1_VS_3_UP	DODD_NASOPHARYNGEAL_CARCINOMA_DN	NUYTTEN_EZH2_TARGETS_DN		PUJANA_BRCA2_PCC_NETWORK	BENPORATH_CYCLING_GENES		BERENJENO_TRANSFORMED_BY_RHOA_UP				HORIUCHI_WTAP_TARGETS_DN			PUJANA_CHEK2_PCC_NETWORK		GNF2_CCNA2	GSE36476_CTRL_VS_TSST_ACT_72H_MEMORY_CD4_TCELL_YOUNG_DN	CROONQUIST_IL6_DEPRIVATION_DN			GNF2_PCNA	PUJANA_BRCA1_PCC_NETWORK						FEVR_CTNNB1_TARGETS_DN					CHANG_CYCLING_GENES
2177	FANCD2	Fanconi anemia, complementation group D2	GOBERT_OLIGODENDROCYTE_DIFFERENTIATION_UP	DUTERTRE_ESTRADIOL_RESPONSE_24HR_UP			GSE15750_DAY6_VS_DAY10_TRAF6KO_EFF_CD8_TCELL_UP		KINSEY_TARGETS_OF_EWSR1_FLII_FUSION_UP							NUYTTEN_EZH2_TARGETS_DN			BENPORATH_CYCLING_GENES						HORIUCHI_WTAP_TARGETS_DN																				JOHNSTONE_PARVB_TARGETS_3_DN
3925	STMN1	stathmin 1	GOBERT_OLIGODENDROCYTE_DIFFERENTIATION_UP	DUTERTRE_ESTRADIOL_RESPONSE_24HR_UP			GSE15750_DAY6_VS_DAY10_TRAF6KO_EFF_CD8_TCELL_UP			SHEDDEN_LUNG_CANCER_POOR_SURVIVAL_A6		GSE15750_DAY6_VS_DAY10_EFF_CD8_TCELL_UP		SOTIRIOU_BREAST_CANCER_GRADE_1_VS_3_UP	DODD_NASOPHARYNGEAL_CARCINOMA_DN		BLUM_RESPONSE_TO_SALIRASIB_DN	PUJANA_BRCA2_PCC_NETWORK		GSE30962_PRIMARY_VS_SECONDARY_ACUTE_LCMV_INF_CD8_TCELL_UP	BERENJENO_TRANSFORMED_BY_RHOA_UP		GRAHAM_CML_DIVIDING_VS_NORMAL_QUIESCENT_UP			HALLMARK_E2F_TARGETS		PUJANA_CHEK2_PCC_NETWORK			GSE36476_CTRL_VS_TSST_ACT_72H_MEMORY_CD4_TCELL_YOUNG_DN	CROONQUIST_IL6_DEPRIVATION_DN		GSE24634_TEFF_VS_TCONV_DAY7_IN_CULTURE_UP		PUJANA_BRCA1_PCC_NETWORK	GSE36476_CTRL_VS_TSST_ACT_40H_MEMORY_CD4_TCELL_YOUNG_DN	HALLMARK_G2M_CHECKPOINT	MARKEY_RB1_ACUTE_LOF_DN	GOLDRATH_EFF_VS_MEMORY_CD8_TCELL_UP	HOFFMANN_LARGE_TO_SMALL_PRE_BII_LYMPHOCYTE_UP	FEVR_CTNNB1_TARGETS_DN			JOHNSTONE_PARVB_TARGETS_3_DN	GOLDRATH_ANTIGEN_RESPONSE
9134	CCNE2	cyclin E2	GOBERT_OLIGODENDROCYTE_DIFFERENTIATION_UP	DUTERTRE_ESTRADIOL_RESPONSE_24HR_UP				KOBAYASHI_EGFR_SIGNALING_24HR_DN	KINSEY_TARGETS_OF_EWSR1_FLII_FUSION_UP	SHEDDEN_LUNG_CANCER_POOR_SURVIVAL_A6	ROSTY_CERVICAL_CANCER_PROLIFERATION_CLUSTER		MODULE_54	SOTIRIOU_BREAST_CANCER_GRADE_1_VS_3_UP	DODD_NASOPHARYNGEAL_CARCINOMA_DN	NUYTTEN_EZH2_TARGETS_DN	BLUM_RESPONSE_TO_SALIRASIB_DN	PUJANA_BRCA2_PCC_NETWORK	BENPORATH_CYCLING_GENES			REACTOME_CELL_CYCLE	GRAHAM_CML_DIVIDING_VS_NORMAL_QUIESCENT_UP	REACTOME_CELL_CYCLE_MITOTIC				PUJANA_CHEK2_PCC_NETWORK	BURTON_ADIPOGENESIS_3			CROONQUIST_IL6_DEPRIVATION_DN				PUJANA_BRCA1_PCC_NETWORK	GSE36476_CTRL_VS_TSST_ACT_40H_MEMORY_CD4_TCELL_YOUNG_DN					FEVR_CTNNB1_TARGETS_DN			JOHNSTONE_PARVB_TARGETS_3_DN
9735	KNTC1	kinetochore associated 1	GOBERT_OLIGODENDROCYTE_DIFFERENTIATION_UP	DUTERTRE_ESTRADIOL_RESPONSE_24HR_UP					KINSEY_TARGETS_OF_EWSR1_FLII_FUSION_UP	SHEDDEN_LUNG_CANCER_POOR_SURVIVAL_A6		GSE15750_DAY6_VS_DAY10_EFF_CD8_TCELL_UP	MODULE_54		DODD_NASOPHARYNGEAL_CARCINOMA_DN	NUYTTEN_EZH2_TARGETS_DN		PUJANA_BRCA2_PCC_NETWORK				REACTOME_CELL_CYCLE		REACTOME_CELL_CYCLE_MITOTIC				PUJANA_CHEK2_PCC_NETWORK				CROONQUIST_IL6_DEPRIVATION_DN	ZHOU_CELL_CYCLE_GENES_IN_IR_RESPONSE_24HR	GSE24634_TEFF_VS_TCONV_DAY7_IN_CULTURE_UP		PUJANA_BRCA1_PCC_NETWORK						FEVR_CTNNB1_TARGETS_DN	CAIRO_HEPATOBLASTOMA_CLASSES_UP	REACTOME_DNA_REPLICATION				WINNEPENNINCKX_MELANOMA_METASTASIS_UP
10024	TROAP	trophinin associated protein (tastin)	GOBERT_OLIGODENDROCYTE_DIFFERENTIATION_UP	DUTERTRE_ESTRADIOL_RESPONSE_24HR_UP					KINSEY_TARGETS_OF_EWSR1_FLII_FUSION_UP	SHEDDEN_LUNG_CANCER_POOR_SURVIVAL_A6			MODULE_54	SOTIRIOU_BREAST_CANCER_GRADE_1_VS_3_UP		NUYTTEN_EZH2_TARGETS_DN	BLUM_RESPONSE_TO_SALIRASIB_DN	PUJANA_BRCA2_PCC_NETWORK	BENPORATH_CYCLING_GENES						HORIUCHI_WTAP_TARGETS_DN			PUJANA_CHEK2_PCC_NETWORK								PUJANA_BRCA1_PCC_NETWORK		HALLMARK_G2M_CHECKPOINT
128239	IQGAP3	IQ motif containing GTPase activating protein 3	GOBERT_OLIGODENDROCYTE_DIFFERENTIATION_UP	DUTERTRE_ESTRADIOL_RESPONSE_24HR_UP					KINSEY_TARGETS_OF_EWSR1_FLII_FUSION_UP			GSE15750_DAY6_VS_DAY10_EFF_CD8_TCELL_UP			DODD_NASOPHARYNGEAL_CARCINOMA_DN	NUYTTEN_EZH2_TARGETS_DN					BERENJENO_TRANSFORMED_BY_RHOA_UP						KONG_E2F3_TARGETS												MARKEY_RB1_ACUTE_LOF_DN	GOLDRATH_EFF_VS_MEMORY_CD8_TCELL_UP					JOHNSTONE_PARVB_TARGETS_3_DN	GOLDRATH_ANTIGEN_RESPONSE
79723	SUV39H2	suppressor of variegation 3-9 homolog 2 (Drosophila)	GOBERT_OLIGODENDROCYTE_DIFFERENTIATION_UP	DUTERTRE_ESTRADIOL_RESPONSE_24HR_UP					KINSEY_TARGETS_OF_EWSR1_FLII_FUSION_UP						DODD_NASOPHARYNGEAL_CARCINOMA_DN																														JOHNSTONE_PARVB_TARGETS_3_DN
6839	SUV39H1	suppressor of variegation 3-9 homolog 1 (Drosophila)	GOBERT_OLIGODENDROCYTE_DIFFERENTIATION_UP	DUTERTRE_ESTRADIOL_RESPONSE_24HR_UP					KINSEY_TARGETS_OF_EWSR1_FLII_FUSION_UP								BLUM_RESPONSE_TO_SALIRASIB_DN									HALLMARK_E2F_TARGETS												HALLMARK_G2M_CHECKPOINT
23590	PDSS1	prenyl (decaprenyl) diphosphate synthase, subunit 1	GOBERT_OLIGODENDROCYTE_DIFFERENTIATION_UP	DUTERTRE_ESTRADIOL_RESPONSE_24HR_UP										SOTIRIOU_BREAST_CANCER_GRADE_1_VS_3_UP	DODD_NASOPHARYNGEAL_CARCINOMA_DN								GRAHAM_CML_DIVIDING_VS_NORMAL_QUIESCENT_UP																				CAIRO_HEPATOBLASTOMA_CLASSES_UP
54478	FAM64A	family with sequence similarity 64, member A	GOBERT_OLIGODENDROCYTE_DIFFERENTIATION_UP		ZHANG_TLX_TARGETS_60HR_DN	MARSON_BOUND_BY_E2F4_UNSTIMULATED	GSE15750_DAY6_VS_DAY10_TRAF6KO_EFF_CD8_TCELL_UP	KOBAYASHI_EGFR_SIGNALING_24HR_DN	KINSEY_TARGETS_OF_EWSR1_FLII_FUSION_UP	SHEDDEN_LUNG_CANCER_POOR_SURVIVAL_A6		GSE15750_DAY6_VS_DAY10_EFF_CD8_TCELL_UP	MODULE_54	SOTIRIOU_BREAST_CANCER_GRADE_1_VS_3_UP	DODD_NASOPHARYNGEAL_CARCINOMA_DN	NUYTTEN_EZH2_TARGETS_DN			BENPORATH_CYCLING_GENES		BERENJENO_TRANSFORMED_BY_RHOA_UP				HORIUCHI_WTAP_TARGETS_DN								ZHOU_CELL_CYCLE_GENES_IN_IR_RESPONSE_24HR						MARKEY_RB1_ACUTE_LOF_DN								CHANG_CYCLING_GENES
1894	ECT2	epithelial cell transforming sequence 2 oncogene	GOBERT_OLIGODENDROCYTE_DIFFERENTIATION_UP		ZHANG_TLX_TARGETS_60HR_DN	MARSON_BOUND_BY_E2F4_UNSTIMULATED	GSE15750_DAY6_VS_DAY10_TRAF6KO_EFF_CD8_TCELL_UP	KOBAYASHI_EGFR_SIGNALING_24HR_DN	KINSEY_TARGETS_OF_EWSR1_FLII_FUSION_UP		ROSTY_CERVICAL_CANCER_PROLIFERATION_CLUSTER		MODULE_54	SOTIRIOU_BREAST_CANCER_GRADE_1_VS_3_UP	DODD_NASOPHARYNGEAL_CARCINOMA_DN	NUYTTEN_EZH2_TARGETS_DN			BENPORATH_CYCLING_GENES		BERENJENO_TRANSFORMED_BY_RHOA_UP		GRAHAM_CML_DIVIDING_VS_NORMAL_QUIESCENT_UP																MARKEY_RB1_ACUTE_LOF_DN	GOLDRATH_EFF_VS_MEMORY_CD8_TCELL_UP	HOFFMANN_LARGE_TO_SMALL_PRE_BII_LYMPHOCYTE_UP	FEVR_CTNNB1_TARGETS_DN	CAIRO_HEPATOBLASTOMA_CLASSES_UP			GOLDRATH_ANTIGEN_RESPONSE		WINNEPENNINCKX_MELANOMA_METASTASIS_UP
83540	NUF2	NUF2, NDC80 kinetochore complex component, homolog (S. cerevisiae)	GOBERT_OLIGODENDROCYTE_DIFFERENTIATION_UP		ZHANG_TLX_TARGETS_60HR_DN	MARSON_BOUND_BY_E2F4_UNSTIMULATED	GSE15750_DAY6_VS_DAY10_TRAF6KO_EFF_CD8_TCELL_UP		KINSEY_TARGETS_OF_EWSR1_FLII_FUSION_UP			GSE15750_DAY6_VS_DAY10_EFF_CD8_TCELL_UP	MODULE_54		DODD_NASOPHARYNGEAL_CARCINOMA_DN	NUYTTEN_EZH2_TARGETS_DN			BENPORATH_CYCLING_GENES	GSE30962_PRIMARY_VS_SECONDARY_ACUTE_LCMV_INF_CD8_TCELL_UP		REACTOME_CELL_CYCLE		REACTOME_CELL_CYCLE_MITOTIC	HORIUCHI_WTAP_TARGETS_DN		KONG_E2F3_TARGETS						ZHOU_CELL_CYCLE_GENES_IN_IR_RESPONSE_24HR									FEVR_CTNNB1_TARGETS_DN		REACTOME_DNA_REPLICATION	JOHNSTONE_PARVB_TARGETS_3_DN		CHANG_CYCLING_GENES	WINNEPENNINCKX_MELANOMA_METASTASIS_UP
146956	EME1	essential meiotic endonuclease 1 homolog 1 (S. pombe)	GOBERT_OLIGODENDROCYTE_DIFFERENTIATION_UP		ZHANG_TLX_TARGETS_60HR_DN	MARSON_BOUND_BY_E2F4_UNSTIMULATED	GSE15750_DAY6_VS_DAY10_TRAF6KO_EFF_CD8_TCELL_UP		KINSEY_TARGETS_OF_EWSR1_FLII_FUSION_UP						DODD_NASOPHARYNGEAL_CARCINOMA_DN					GSE30962_PRIMARY_VS_SECONDARY_ACUTE_LCMV_INF_CD8_TCELL_UP																									JOHNSTONE_PARVB_TARGETS_3_DN
3835	KIF22	kinesin family member 22	GOBERT_OLIGODENDROCYTE_DIFFERENTIATION_UP		ZHANG_TLX_TARGETS_60HR_DN	MARSON_BOUND_BY_E2F4_UNSTIMULATED	GSE15750_DAY6_VS_DAY10_TRAF6KO_EFF_CD8_TCELL_UP					GSE15750_DAY6_VS_DAY10_EFF_CD8_TCELL_UP				NUYTTEN_EZH2_TARGETS_DN	BLUM_RESPONSE_TO_SALIRASIB_DN	PUJANA_BRCA2_PCC_NETWORK	BENPORATH_CYCLING_GENES	GSE30962_PRIMARY_VS_SECONDARY_ACUTE_LCMV_INF_CD8_TCELL_UP	BERENJENO_TRANSFORMED_BY_RHOA_UP				HORIUCHI_WTAP_TARGETS_DN	HALLMARK_E2F_TARGETS			BURTON_ADIPOGENESIS_3			CROONQUIST_IL6_DEPRIVATION_DN	ZHOU_CELL_CYCLE_GENES_IN_IR_RESPONSE_24HR	GSE24634_TEFF_VS_TCONV_DAY7_IN_CULTURE_UP				HALLMARK_G2M_CHECKPOINT	MARKEY_RB1_ACUTE_LOF_DN	GOLDRATH_EFF_VS_MEMORY_CD8_TCELL_UP	HOFFMANN_LARGE_TO_SMALL_PRE_BII_LYMPHOCYTE_UP	FEVR_CTNNB1_TARGETS_DN	CAIRO_HEPATOBLASTOMA_CLASSES_UP			GOLDRATH_ANTIGEN_RESPONSE	CHANG_CYCLING_GENES		WONG_EMBRYONIC_STEM_CELL_CORE
55355	HJURP	Holliday junction recognition protein	GOBERT_OLIGODENDROCYTE_DIFFERENTIATION_UP		ZHANG_TLX_TARGETS_60HR_DN	MARSON_BOUND_BY_E2F4_UNSTIMULATED		KOBAYASHI_EGFR_SIGNALING_24HR_DN	KINSEY_TARGETS_OF_EWSR1_FLII_FUSION_UP	SHEDDEN_LUNG_CANCER_POOR_SURVIVAL_A6	ROSTY_CERVICAL_CANCER_PROLIFERATION_CLUSTER		MODULE_54	SOTIRIOU_BREAST_CANCER_GRADE_1_VS_3_UP	DODD_NASOPHARYNGEAL_CARCINOMA_DN	NUYTTEN_EZH2_TARGETS_DN			BENPORATH_CYCLING_GENES	GSE30962_PRIMARY_VS_SECONDARY_ACUTE_LCMV_INF_CD8_TCELL_UP		REACTOME_CELL_CYCLE			HORIUCHI_WTAP_TARGETS_DN					GNF2_CCNA2				GSE24634_TEFF_VS_TCONV_DAY7_IN_CULTURE_UP			GSE36476_CTRL_VS_TSST_ACT_40H_MEMORY_CD4_TCELL_YOUNG_DN						CAIRO_HEPATOBLASTOMA_CLASSES_UP				CHANG_CYCLING_GENES
54821	ERCC6L	excision repair cross-complementing rodent repair deficiency, complementation group 6-like	GOBERT_OLIGODENDROCYTE_DIFFERENTIATION_UP		ZHANG_TLX_TARGETS_60HR_DN	MARSON_BOUND_BY_E2F4_UNSTIMULATED		KOBAYASHI_EGFR_SIGNALING_24HR_DN	KINSEY_TARGETS_OF_EWSR1_FLII_FUSION_UP	SHEDDEN_LUNG_CANCER_POOR_SURVIVAL_A6	ROSTY_CERVICAL_CANCER_PROLIFERATION_CLUSTER				DODD_NASOPHARYNGEAL_CARCINOMA_DN	NUYTTEN_EZH2_TARGETS_DN				GSE30962_PRIMARY_VS_SECONDARY_ACUTE_LCMV_INF_CD8_TCELL_UP		REACTOME_CELL_CYCLE		REACTOME_CELL_CYCLE_MITOTIC			KONG_E2F3_TARGETS				GSE36476_CTRL_VS_TSST_ACT_72H_MEMORY_CD4_TCELL_YOUNG_DN													REACTOME_DNA_REPLICATION					WONG_EMBRYONIC_STEM_CELL_CORE
2956	MSH6	mutS homolog 6 (E. coli)	GOBERT_OLIGODENDROCYTE_DIFFERENTIATION_UP		ZHANG_TLX_TARGETS_60HR_DN	MARSON_BOUND_BY_E2F4_UNSTIMULATED		KOBAYASHI_EGFR_SIGNALING_24HR_DN	KINSEY_TARGETS_OF_EWSR1_FLII_FUSION_UP	SHEDDEN_LUNG_CANCER_POOR_SURVIVAL_A6					DODD_NASOPHARYNGEAL_CARCINOMA_DN		BLUM_RESPONSE_TO_SALIRASIB_DN											PUJANA_CHEK2_PCC_NETWORK								PUJANA_BRCA1_PCC_NETWORK						FEVR_CTNNB1_TARGETS_DN	CAIRO_HEPATOBLASTOMA_CLASSES_UP		JOHNSTONE_PARVB_TARGETS_3_DN			WINNEPENNINCKX_MELANOMA_METASTASIS_UP
10276	NET1	neuroepithelial cell transforming 1	GOBERT_OLIGODENDROCYTE_DIFFERENTIATION_UP		ZHANG_TLX_TARGETS_60HR_DN	MARSON_BOUND_BY_E2F4_UNSTIMULATED			KINSEY_TARGETS_OF_EWSR1_FLII_FUSION_UP												BERENJENO_TRANSFORMED_BY_RHOA_UP
151648	SGOL1	shugoshin-like 1 (S. pombe)	GOBERT_OLIGODENDROCYTE_DIFFERENTIATION_UP		ZHANG_TLX_TARGETS_60HR_DN	MARSON_BOUND_BY_E2F4_UNSTIMULATED						GSE15750_DAY6_VS_DAY10_EFF_CD8_TCELL_UP			DODD_NASOPHARYNGEAL_CARCINOMA_DN							REACTOME_CELL_CYCLE		REACTOME_CELL_CYCLE_MITOTIC																	HOFFMANN_LARGE_TO_SMALL_PRE_BII_LYMPHOCYTE_UP			REACTOME_DNA_REPLICATION
6118	RPA2	replication protein A2, 32kDa	GOBERT_OLIGODENDROCYTE_DIFFERENTIATION_UP		ZHANG_TLX_TARGETS_60HR_DN	MARSON_BOUND_BY_E2F4_UNSTIMULATED													BENPORATH_CYCLING_GENES			REACTOME_CELL_CYCLE		REACTOME_CELL_CYCLE_MITOTIC		HALLMARK_E2F_TARGETS							ZHOU_CELL_CYCLE_GENES_IN_IR_RESPONSE_24HR			PUJANA_BRCA1_PCC_NETWORK		HALLMARK_G2M_CHECKPOINT						REACTOME_DNA_REPLICATION	JOHNSTONE_PARVB_TARGETS_3_DN				WONG_EMBRYONIC_STEM_CELL_CORE
3148	HMGB2	high mobility group box 2	GOBERT_OLIGODENDROCYTE_DIFFERENTIATION_UP		ZHANG_TLX_TARGETS_60HR_DN		GSE15750_DAY6_VS_DAY10_TRAF6KO_EFF_CD8_TCELL_UP	KOBAYASHI_EGFR_SIGNALING_24HR_DN	KINSEY_TARGETS_OF_EWSR1_FLII_FUSION_UP	SHEDDEN_LUNG_CANCER_POOR_SURVIVAL_A6	ROSTY_CERVICAL_CANCER_PROLIFERATION_CLUSTER		MODULE_54		DODD_NASOPHARYNGEAL_CARCINOMA_DN	NUYTTEN_EZH2_TARGETS_DN		PUJANA_BRCA2_PCC_NETWORK	BENPORATH_CYCLING_GENES	GSE30962_PRIMARY_VS_SECONDARY_ACUTE_LCMV_INF_CD8_TCELL_UP	BERENJENO_TRANSFORMED_BY_RHOA_UP				HORIUCHI_WTAP_TARGETS_DN	HALLMARK_E2F_TARGETS	KONG_E2F3_TARGETS	PUJANA_CHEK2_PCC_NETWORK	BURTON_ADIPOGENESIS_3	GNF2_CCNA2		CROONQUIST_IL6_DEPRIVATION_DN	ZHOU_CELL_CYCLE_GENES_IN_IR_RESPONSE_24HR	GSE24634_TEFF_VS_TCONV_DAY7_IN_CULTURE_UP	GNF2_PCNA	PUJANA_BRCA1_PCC_NETWORK			MARKEY_RB1_ACUTE_LOF_DN		HOFFMANN_LARGE_TO_SMALL_PRE_BII_LYMPHOCYTE_UP	FEVR_CTNNB1_TARGETS_DN	CAIRO_HEPATOBLASTOMA_CLASSES_UP			GOLDRATH_ANTIGEN_RESPONSE			WONG_EMBRYONIC_STEM_CELL_CORE
1063	CENPF	centromere protein F, 350/400kDa (mitosin)	GOBERT_OLIGODENDROCYTE_DIFFERENTIATION_UP		ZHANG_TLX_TARGETS_60HR_DN		GSE15750_DAY6_VS_DAY10_TRAF6KO_EFF_CD8_TCELL_UP		KINSEY_TARGETS_OF_EWSR1_FLII_FUSION_UP	SHEDDEN_LUNG_CANCER_POOR_SURVIVAL_A6	ROSTY_CERVICAL_CANCER_PROLIFERATION_CLUSTER		MODULE_54	SOTIRIOU_BREAST_CANCER_GRADE_1_VS_3_UP	DODD_NASOPHARYNGEAL_CARCINOMA_DN	NUYTTEN_EZH2_TARGETS_DN	BLUM_RESPONSE_TO_SALIRASIB_DN	PUJANA_BRCA2_PCC_NETWORK	BENPORATH_CYCLING_GENES	GSE30962_PRIMARY_VS_SECONDARY_ACUTE_LCMV_INF_CD8_TCELL_UP			GRAHAM_CML_DIVIDING_VS_NORMAL_QUIESCENT_UP				KONG_E2F3_TARGETS	PUJANA_CHEK2_PCC_NETWORK		GNF2_CCNA2			ZHOU_CELL_CYCLE_GENES_IN_IR_RESPONSE_24HR	GSE24634_TEFF_VS_TCONV_DAY7_IN_CULTURE_UP	GNF2_PCNA	PUJANA_BRCA1_PCC_NETWORK		HALLMARK_G2M_CHECKPOINT					CAIRO_HEPATOBLASTOMA_CLASSES_UP		JOHNSTONE_PARVB_TARGETS_3_DN		CHANG_CYCLING_GENES	WINNEPENNINCKX_MELANOMA_METASTASIS_UP
10926	DBF4	DBF4 homolog (S. cerevisiae)	GOBERT_OLIGODENDROCYTE_DIFFERENTIATION_UP		ZHANG_TLX_TARGETS_60HR_DN			KOBAYASHI_EGFR_SIGNALING_24HR_DN	KINSEY_TARGETS_OF_EWSR1_FLII_FUSION_UP	SHEDDEN_LUNG_CANCER_POOR_SURVIVAL_A6	ROSTY_CERVICAL_CANCER_PROLIFERATION_CLUSTER	GSE15750_DAY6_VS_DAY10_EFF_CD8_TCELL_UP			DODD_NASOPHARYNGEAL_CARCINOMA_DN			PUJANA_BRCA2_PCC_NETWORK		GSE30962_PRIMARY_VS_SECONDARY_ACUTE_LCMV_INF_CD8_TCELL_UP		REACTOME_CELL_CYCLE		REACTOME_CELL_CYCLE_MITOTIC				PUJANA_CHEK2_PCC_NETWORK								PUJANA_BRCA1_PCC_NETWORK		HALLMARK_G2M_CHECKPOINT			HOFFMANN_LARGE_TO_SMALL_PRE_BII_LYMPHOCYTE_UP		CAIRO_HEPATOBLASTOMA_CLASSES_UP	REACTOME_DNA_REPLICATION	JOHNSTONE_PARVB_TARGETS_3_DN				WONG_EMBRYONIC_STEM_CELL_CORE
79077	DCTPP1	dCTP pyrophosphatase 1	GOBERT_OLIGODENDROCYTE_DIFFERENTIATION_UP		ZHANG_TLX_TARGETS_60HR_DN				KINSEY_TARGETS_OF_EWSR1_FLII_FUSION_UP												BERENJENO_TRANSFORMED_BY_RHOA_UP					HALLMARK_E2F_TARGETS					GSE36476_CTRL_VS_TSST_ACT_72H_MEMORY_CD4_TCELL_YOUNG_DN		ZHOU_CELL_CYCLE_GENES_IN_IR_RESPONSE_24HR				GSE36476_CTRL_VS_TSST_ACT_40H_MEMORY_CD4_TCELL_YOUNG_DN		MARKEY_RB1_ACUTE_LOF_DN		HOFFMANN_LARGE_TO_SMALL_PRE_BII_LYMPHOCYTE_UP
898	CCNE1	cyclin E1	GOBERT_OLIGODENDROCYTE_DIFFERENTIATION_UP		ZHANG_TLX_TARGETS_60HR_DN					SHEDDEN_LUNG_CANCER_POOR_SURVIVAL_A6						NUYTTEN_EZH2_TARGETS_DN			BENPORATH_CYCLING_GENES			REACTOME_CELL_CYCLE	GRAHAM_CML_DIVIDING_VS_NORMAL_QUIESCENT_UP	REACTOME_CELL_CYCLE_MITOTIC		HALLMARK_E2F_TARGETS	KONG_E2F3_TARGETS							GSE24634_TEFF_VS_TCONV_DAY7_IN_CULTURE_UP		PUJANA_BRCA1_PCC_NETWORK	GSE36476_CTRL_VS_TSST_ACT_40H_MEMORY_CD4_TCELL_YOUNG_DN				HOFFMANN_LARGE_TO_SMALL_PRE_BII_LYMPHOCYTE_UP		CAIRO_HEPATOBLASTOMA_CLASSES_UP
348995	NUP43	nucleoporin 43kDa	GOBERT_OLIGODENDROCYTE_DIFFERENTIATION_UP		ZHANG_TLX_TARGETS_60HR_DN										DODD_NASOPHARYNGEAL_CARCINOMA_DN	NUYTTEN_EZH2_TARGETS_DN			BENPORATH_CYCLING_GENES			REACTOME_CELL_CYCLE		REACTOME_CELL_CYCLE_MITOTIC																				REACTOME_DNA_REPLICATION
7866	IFRD2	interferon-related developmental regulator 2	GOBERT_OLIGODENDROCYTE_DIFFERENTIATION_UP		ZHANG_TLX_TARGETS_60HR_DN																BERENJENO_TRANSFORMED_BY_RHOA_UP															PUJANA_BRCA1_PCC_NETWORK			MARKEY_RB1_ACUTE_LOF_DN
5178	PEG3	paternally expressed 3	GOBERT_OLIGODENDROCYTE_DIFFERENTIATION_UP		ZHANG_TLX_TARGETS_60HR_DN
1058	CENPA	centromere protein A	GOBERT_OLIGODENDROCYTE_DIFFERENTIATION_UP			MARSON_BOUND_BY_E2F4_UNSTIMULATED	GSE15750_DAY6_VS_DAY10_TRAF6KO_EFF_CD8_TCELL_UP	KOBAYASHI_EGFR_SIGNALING_24HR_DN	KINSEY_TARGETS_OF_EWSR1_FLII_FUSION_UP	SHEDDEN_LUNG_CANCER_POOR_SURVIVAL_A6	ROSTY_CERVICAL_CANCER_PROLIFERATION_CLUSTER	GSE15750_DAY6_VS_DAY10_EFF_CD8_TCELL_UP	MODULE_54	SOTIRIOU_BREAST_CANCER_GRADE_1_VS_3_UP	DODD_NASOPHARYNGEAL_CARCINOMA_DN	NUYTTEN_EZH2_TARGETS_DN	BLUM_RESPONSE_TO_SALIRASIB_DN	PUJANA_BRCA2_PCC_NETWORK	BENPORATH_CYCLING_GENES	GSE30962_PRIMARY_VS_SECONDARY_ACUTE_LCMV_INF_CD8_TCELL_UP	BERENJENO_TRANSFORMED_BY_RHOA_UP	REACTOME_CELL_CYCLE	GRAHAM_CML_DIVIDING_VS_NORMAL_QUIESCENT_UP	REACTOME_CELL_CYCLE_MITOTIC	HORIUCHI_WTAP_TARGETS_DN			PUJANA_CHEK2_PCC_NETWORK		GNF2_CCNA2	GSE36476_CTRL_VS_TSST_ACT_72H_MEMORY_CD4_TCELL_YOUNG_DN	CROONQUIST_IL6_DEPRIVATION_DN	ZHOU_CELL_CYCLE_GENES_IN_IR_RESPONSE_24HR	GSE24634_TEFF_VS_TCONV_DAY7_IN_CULTURE_UP		PUJANA_BRCA1_PCC_NETWORK	GSE36476_CTRL_VS_TSST_ACT_40H_MEMORY_CD4_TCELL_YOUNG_DN	HALLMARK_G2M_CHECKPOINT	MARKEY_RB1_ACUTE_LOF_DN	GOLDRATH_EFF_VS_MEMORY_CD8_TCELL_UP	HOFFMANN_LARGE_TO_SMALL_PRE_BII_LYMPHOCYTE_UP		CAIRO_HEPATOBLASTOMA_CLASSES_UP	REACTOME_DNA_REPLICATION	JOHNSTONE_PARVB_TARGETS_3_DN	GOLDRATH_ANTIGEN_RESPONSE	CHANG_CYCLING_GENES	WINNEPENNINCKX_MELANOMA_METASTASIS_UP
4751	NEK2	NIMA (never in mitosis gene a)-related kinase 2	GOBERT_OLIGODENDROCYTE_DIFFERENTIATION_UP			MARSON_BOUND_BY_E2F4_UNSTIMULATED	GSE15750_DAY6_VS_DAY10_TRAF6KO_EFF_CD8_TCELL_UP	KOBAYASHI_EGFR_SIGNALING_24HR_DN	KINSEY_TARGETS_OF_EWSR1_FLII_FUSION_UP	SHEDDEN_LUNG_CANCER_POOR_SURVIVAL_A6	ROSTY_CERVICAL_CANCER_PROLIFERATION_CLUSTER	GSE15750_DAY6_VS_DAY10_EFF_CD8_TCELL_UP	MODULE_54	SOTIRIOU_BREAST_CANCER_GRADE_1_VS_3_UP	DODD_NASOPHARYNGEAL_CARCINOMA_DN	NUYTTEN_EZH2_TARGETS_DN	BLUM_RESPONSE_TO_SALIRASIB_DN		BENPORATH_CYCLING_GENES	GSE30962_PRIMARY_VS_SECONDARY_ACUTE_LCMV_INF_CD8_TCELL_UP	BERENJENO_TRANSFORMED_BY_RHOA_UP	REACTOME_CELL_CYCLE	GRAHAM_CML_DIVIDING_VS_NORMAL_QUIESCENT_UP	REACTOME_CELL_CYCLE_MITOTIC	HORIUCHI_WTAP_TARGETS_DN								ZHOU_CELL_CYCLE_GENES_IN_IR_RESPONSE_24HR			PUJANA_BRCA1_PCC_NETWORK		HALLMARK_G2M_CHECKPOINT	MARKEY_RB1_ACUTE_LOF_DN	GOLDRATH_EFF_VS_MEMORY_CD8_TCELL_UP	HOFFMANN_LARGE_TO_SMALL_PRE_BII_LYMPHOCYTE_UP		CAIRO_HEPATOBLASTOMA_CLASSES_UP		JOHNSTONE_PARVB_TARGETS_3_DN	GOLDRATH_ANTIGEN_RESPONSE		WINNEPENNINCKX_MELANOMA_METASTASIS_UP	WONG_EMBRYONIC_STEM_CELL_CORE
4085	MAD2L1	MAD2 mitotic arrest deficient-like 1 (yeast)	GOBERT_OLIGODENDROCYTE_DIFFERENTIATION_UP			MARSON_BOUND_BY_E2F4_UNSTIMULATED	GSE15750_DAY6_VS_DAY10_TRAF6KO_EFF_CD8_TCELL_UP	KOBAYASHI_EGFR_SIGNALING_24HR_DN	KINSEY_TARGETS_OF_EWSR1_FLII_FUSION_UP	SHEDDEN_LUNG_CANCER_POOR_SURVIVAL_A6	ROSTY_CERVICAL_CANCER_PROLIFERATION_CLUSTER	GSE15750_DAY6_VS_DAY10_EFF_CD8_TCELL_UP	MODULE_54	SOTIRIOU_BREAST_CANCER_GRADE_1_VS_3_UP	DODD_NASOPHARYNGEAL_CARCINOMA_DN		BLUM_RESPONSE_TO_SALIRASIB_DN	PUJANA_BRCA2_PCC_NETWORK	BENPORATH_CYCLING_GENES		BERENJENO_TRANSFORMED_BY_RHOA_UP	REACTOME_CELL_CYCLE	GRAHAM_CML_DIVIDING_VS_NORMAL_QUIESCENT_UP	REACTOME_CELL_CYCLE_MITOTIC	HORIUCHI_WTAP_TARGETS_DN	HALLMARK_E2F_TARGETS		PUJANA_CHEK2_PCC_NETWORK	BURTON_ADIPOGENESIS_3			CROONQUIST_IL6_DEPRIVATION_DN	ZHOU_CELL_CYCLE_GENES_IN_IR_RESPONSE_24HR	GSE24634_TEFF_VS_TCONV_DAY7_IN_CULTURE_UP		PUJANA_BRCA1_PCC_NETWORK		HALLMARK_G2M_CHECKPOINT	MARKEY_RB1_ACUTE_LOF_DN	GOLDRATH_EFF_VS_MEMORY_CD8_TCELL_UP			CAIRO_HEPATOBLASTOMA_CLASSES_UP	REACTOME_DNA_REPLICATION	JOHNSTONE_PARVB_TARGETS_3_DN	GOLDRATH_ANTIGEN_RESPONSE	CHANG_CYCLING_GENES		WONG_EMBRYONIC_STEM_CELL_CORE
146909	KIF18B	kinesin family member 18B	GOBERT_OLIGODENDROCYTE_DIFFERENTIATION_UP			MARSON_BOUND_BY_E2F4_UNSTIMULATED	GSE15750_DAY6_VS_DAY10_TRAF6KO_EFF_CD8_TCELL_UP	KOBAYASHI_EGFR_SIGNALING_24HR_DN	KINSEY_TARGETS_OF_EWSR1_FLII_FUSION_UP	SHEDDEN_LUNG_CANCER_POOR_SURVIVAL_A6	ROSTY_CERVICAL_CANCER_PROLIFERATION_CLUSTER	GSE15750_DAY6_VS_DAY10_EFF_CD8_TCELL_UP		SOTIRIOU_BREAST_CANCER_GRADE_1_VS_3_UP	DODD_NASOPHARYNGEAL_CARCINOMA_DN	NUYTTEN_EZH2_TARGETS_DN				GSE30962_PRIMARY_VS_SECONDARY_ACUTE_LCMV_INF_CD8_TCELL_UP			GRAHAM_CML_DIVIDING_VS_NORMAL_QUIESCENT_UP		HORIUCHI_WTAP_TARGETS_DN	HALLMARK_E2F_TARGETS				GNF2_CCNA2					GNF2_PCNA		GSE36476_CTRL_VS_TSST_ACT_40H_MEMORY_CD4_TCELL_YOUNG_DN						CAIRO_HEPATOBLASTOMA_CLASSES_UP					WINNEPENNINCKX_MELANOMA_METASTASIS_UP
57405	SPC25	SPC25, NDC80 kinetochore complex component, homolog (S. cerevisiae)	GOBERT_OLIGODENDROCYTE_DIFFERENTIATION_UP			MARSON_BOUND_BY_E2F4_UNSTIMULATED	GSE15750_DAY6_VS_DAY10_TRAF6KO_EFF_CD8_TCELL_UP	KOBAYASHI_EGFR_SIGNALING_24HR_DN	KINSEY_TARGETS_OF_EWSR1_FLII_FUSION_UP	SHEDDEN_LUNG_CANCER_POOR_SURVIVAL_A6		GSE15750_DAY6_VS_DAY10_EFF_CD8_TCELL_UP				NUYTTEN_EZH2_TARGETS_DN		PUJANA_BRCA2_PCC_NETWORK		GSE30962_PRIMARY_VS_SECONDARY_ACUTE_LCMV_INF_CD8_TCELL_UP		REACTOME_CELL_CYCLE	GRAHAM_CML_DIVIDING_VS_NORMAL_QUIESCENT_UP	REACTOME_CELL_CYCLE_MITOTIC	HORIUCHI_WTAP_TARGETS_DN	HALLMARK_E2F_TARGETS	KONG_E2F3_TARGETS	PUJANA_CHEK2_PCC_NETWORK				CROONQUIST_IL6_DEPRIVATION_DN	ZHOU_CELL_CYCLE_GENES_IN_IR_RESPONSE_24HR			PUJANA_BRCA1_PCC_NETWORK								REACTOME_DNA_REPLICATION	JOHNSTONE_PARVB_TARGETS_3_DN			WINNEPENNINCKX_MELANOMA_METASTASIS_UP
899	CCNF	cyclin F	GOBERT_OLIGODENDROCYTE_DIFFERENTIATION_UP			MARSON_BOUND_BY_E2F4_UNSTIMULATED	GSE15750_DAY6_VS_DAY10_TRAF6KO_EFF_CD8_TCELL_UP	KOBAYASHI_EGFR_SIGNALING_24HR_DN	KINSEY_TARGETS_OF_EWSR1_FLII_FUSION_UP		ROSTY_CERVICAL_CANCER_PROLIFERATION_CLUSTER		MODULE_54		DODD_NASOPHARYNGEAL_CARCINOMA_DN		BLUM_RESPONSE_TO_SALIRASIB_DN	PUJANA_BRCA2_PCC_NETWORK	BENPORATH_CYCLING_GENES	GSE30962_PRIMARY_VS_SECONDARY_ACUTE_LCMV_INF_CD8_TCELL_UP	BERENJENO_TRANSFORMED_BY_RHOA_UP						KONG_E2F3_TARGETS	PUJANA_CHEK2_PCC_NETWORK	BURTON_ADIPOGENESIS_3			CROONQUIST_IL6_DEPRIVATION_DN				PUJANA_BRCA1_PCC_NETWORK		HALLMARK_G2M_CHECKPOINT	MARKEY_RB1_ACUTE_LOF_DN	GOLDRATH_EFF_VS_MEMORY_CD8_TCELL_UP			CAIRO_HEPATOBLASTOMA_CLASSES_UP			GOLDRATH_ANTIGEN_RESPONSE	CHANG_CYCLING_GENES		WONG_EMBRYONIC_STEM_CELL_CORE
995	CDC25C	cell division cycle 25 homolog C (S. pombe)	GOBERT_OLIGODENDROCYTE_DIFFERENTIATION_UP			MARSON_BOUND_BY_E2F4_UNSTIMULATED	GSE15750_DAY6_VS_DAY10_TRAF6KO_EFF_CD8_TCELL_UP		KINSEY_TARGETS_OF_EWSR1_FLII_FUSION_UP	SHEDDEN_LUNG_CANCER_POOR_SURVIVAL_A6		GSE15750_DAY6_VS_DAY10_EFF_CD8_TCELL_UP	MODULE_54		DODD_NASOPHARYNGEAL_CARCINOMA_DN	NUYTTEN_EZH2_TARGETS_DN	BLUM_RESPONSE_TO_SALIRASIB_DN	PUJANA_BRCA2_PCC_NETWORK	BENPORATH_CYCLING_GENES		BERENJENO_TRANSFORMED_BY_RHOA_UP	REACTOME_CELL_CYCLE		REACTOME_CELL_CYCLE_MITOTIC										GSE24634_TEFF_VS_TCONV_DAY7_IN_CULTURE_UP		PUJANA_BRCA1_PCC_NETWORK	GSE36476_CTRL_VS_TSST_ACT_40H_MEMORY_CD4_TCELL_YOUNG_DN		MARKEY_RB1_ACUTE_LOF_DN	GOLDRATH_EFF_VS_MEMORY_CD8_TCELL_UP	HOFFMANN_LARGE_TO_SMALL_PRE_BII_LYMPHOCYTE_UP	FEVR_CTNNB1_TARGETS_DN	CAIRO_HEPATOBLASTOMA_CLASSES_UP			GOLDRATH_ANTIGEN_RESPONSE	CHANG_CYCLING_GENES
55010	C12orf48	chromosome 12 open reading frame 48	GOBERT_OLIGODENDROCYTE_DIFFERENTIATION_UP			MARSON_BOUND_BY_E2F4_UNSTIMULATED	GSE15750_DAY6_VS_DAY10_TRAF6KO_EFF_CD8_TCELL_UP		KINSEY_TARGETS_OF_EWSR1_FLII_FUSION_UP	SHEDDEN_LUNG_CANCER_POOR_SURVIVAL_A6		GSE15750_DAY6_VS_DAY10_EFF_CD8_TCELL_UP		SOTIRIOU_BREAST_CANCER_GRADE_1_VS_3_UP	DODD_NASOPHARYNGEAL_CARCINOMA_DN	NUYTTEN_EZH2_TARGETS_DN				GSE30962_PRIMARY_VS_SECONDARY_ACUTE_LCMV_INF_CD8_TCELL_UP													ZHOU_CELL_CYCLE_GENES_IN_IR_RESPONSE_24HR															WINNEPENNINCKX_MELANOMA_METASTASIS_UP
150468	CKAP2L	cytoskeleton associated protein 2-like	GOBERT_OLIGODENDROCYTE_DIFFERENTIATION_UP			MARSON_BOUND_BY_E2F4_UNSTIMULATED	GSE15750_DAY6_VS_DAY10_TRAF6KO_EFF_CD8_TCELL_UP		KINSEY_TARGETS_OF_EWSR1_FLII_FUSION_UP			GSE15750_DAY6_VS_DAY10_EFF_CD8_TCELL_UP				NUYTTEN_EZH2_TARGETS_DN				GSE30962_PRIMARY_VS_SECONDARY_ACUTE_LCMV_INF_CD8_TCELL_UP					HORIUCHI_WTAP_TARGETS_DN																						CHANG_CYCLING_GENES
23178	PASK	PAS domain containing serine/threonine kinase	GOBERT_OLIGODENDROCYTE_DIFFERENTIATION_UP			MARSON_BOUND_BY_E2F4_UNSTIMULATED	GSE15750_DAY6_VS_DAY10_TRAF6KO_EFF_CD8_TCELL_UP		KINSEY_TARGETS_OF_EWSR1_FLII_FUSION_UP			GSE15750_DAY6_VS_DAY10_EFF_CD8_TCELL_UP							BENPORATH_CYCLING_GENES
84986	ARHGAP19	Rho GTPase activating protein 19	GOBERT_OLIGODENDROCYTE_DIFFERENTIATION_UP			MARSON_BOUND_BY_E2F4_UNSTIMULATED	GSE15750_DAY6_VS_DAY10_TRAF6KO_EFF_CD8_TCELL_UP		KINSEY_TARGETS_OF_EWSR1_FLII_FUSION_UP									PUJANA_BRCA2_PCC_NETWORK	BENPORATH_CYCLING_GENES	GSE30962_PRIMARY_VS_SECONDARY_ACUTE_LCMV_INF_CD8_TCELL_UP			GRAHAM_CML_DIVIDING_VS_NORMAL_QUIESCENT_UP					PUJANA_CHEK2_PCC_NETWORK						GSE24634_TEFF_VS_TCONV_DAY7_IN_CULTURE_UP		PUJANA_BRCA1_PCC_NETWORK
1062	CENPE	centromere protein E, 312kDa	GOBERT_OLIGODENDROCYTE_DIFFERENTIATION_UP			MARSON_BOUND_BY_E2F4_UNSTIMULATED	GSE15750_DAY6_VS_DAY10_TRAF6KO_EFF_CD8_TCELL_UP			SHEDDEN_LUNG_CANCER_POOR_SURVIVAL_A6	ROSTY_CERVICAL_CANCER_PROLIFERATION_CLUSTER	GSE15750_DAY6_VS_DAY10_EFF_CD8_TCELL_UP	MODULE_54	SOTIRIOU_BREAST_CANCER_GRADE_1_VS_3_UP	DODD_NASOPHARYNGEAL_CARCINOMA_DN	NUYTTEN_EZH2_TARGETS_DN		PUJANA_BRCA2_PCC_NETWORK	BENPORATH_CYCLING_GENES	GSE30962_PRIMARY_VS_SECONDARY_ACUTE_LCMV_INF_CD8_TCELL_UP						HALLMARK_E2F_TARGETS		PUJANA_CHEK2_PCC_NETWORK		GNF2_CCNA2	GSE36476_CTRL_VS_TSST_ACT_72H_MEMORY_CD4_TCELL_YOUNG_DN	CROONQUIST_IL6_DEPRIVATION_DN		GSE24634_TEFF_VS_TCONV_DAY7_IN_CULTURE_UP	GNF2_PCNA	PUJANA_BRCA1_PCC_NETWORK	GSE36476_CTRL_VS_TSST_ACT_40H_MEMORY_CD4_TCELL_YOUNG_DN	HALLMARK_G2M_CHECKPOINT			HOFFMANN_LARGE_TO_SMALL_PRE_BII_LYMPHOCYTE_UP	FEVR_CTNNB1_TARGETS_DN			JOHNSTONE_PARVB_TARGETS_3_DN
10112	KIF20A	kinesin family member 20A	GOBERT_OLIGODENDROCYTE_DIFFERENTIATION_UP			MARSON_BOUND_BY_E2F4_UNSTIMULATED	GSE15750_DAY6_VS_DAY10_TRAF6KO_EFF_CD8_TCELL_UP			SHEDDEN_LUNG_CANCER_POOR_SURVIVAL_A6	ROSTY_CERVICAL_CANCER_PROLIFERATION_CLUSTER	GSE15750_DAY6_VS_DAY10_EFF_CD8_TCELL_UP		SOTIRIOU_BREAST_CANCER_GRADE_1_VS_3_UP	DODD_NASOPHARYNGEAL_CARCINOMA_DN	NUYTTEN_EZH2_TARGETS_DN	BLUM_RESPONSE_TO_SALIRASIB_DN			GSE30962_PRIMARY_VS_SECONDARY_ACUTE_LCMV_INF_CD8_TCELL_UP	BERENJENO_TRANSFORMED_BY_RHOA_UP	REACTOME_CELL_CYCLE	GRAHAM_CML_DIVIDING_VS_NORMAL_QUIESCENT_UP	REACTOME_CELL_CYCLE_MITOTIC	HORIUCHI_WTAP_TARGETS_DN		KONG_E2F3_TARGETS		BURTON_ADIPOGENESIS_3	GNF2_CCNA2	GSE36476_CTRL_VS_TSST_ACT_72H_MEMORY_CD4_TCELL_YOUNG_DN		ZHOU_CELL_CYCLE_GENES_IN_IR_RESPONSE_24HR	GSE24634_TEFF_VS_TCONV_DAY7_IN_CULTURE_UP			GSE36476_CTRL_VS_TSST_ACT_40H_MEMORY_CD4_TCELL_YOUNG_DN		MARKEY_RB1_ACUTE_LOF_DN	GOLDRATH_EFF_VS_MEMORY_CD8_TCELL_UP	HOFFMANN_LARGE_TO_SMALL_PRE_BII_LYMPHOCYTE_UP	FEVR_CTNNB1_TARGETS_DN	CAIRO_HEPATOBLASTOMA_CLASSES_UP	REACTOME_DNA_REPLICATION		GOLDRATH_ANTIGEN_RESPONSE			WONG_EMBRYONIC_STEM_CELL_CORE
78995	C17orf53	chromosome 17 open reading frame 53	GOBERT_OLIGODENDROCYTE_DIFFERENTIATION_UP			MARSON_BOUND_BY_E2F4_UNSTIMULATED	GSE15750_DAY6_VS_DAY10_TRAF6KO_EFF_CD8_TCELL_UP					GSE15750_DAY6_VS_DAY10_EFF_CD8_TCELL_UP				NUYTTEN_EZH2_TARGETS_DN				GSE30962_PRIMARY_VS_SECONDARY_ACUTE_LCMV_INF_CD8_TCELL_UP
25936	NSL1	NSL1, MIND kinetochore complex component, homolog (S. cerevisiae)	GOBERT_OLIGODENDROCYTE_DIFFERENTIATION_UP			MARSON_BOUND_BY_E2F4_UNSTIMULATED	GSE15750_DAY6_VS_DAY10_TRAF6KO_EFF_CD8_TCELL_UP					GSE15750_DAY6_VS_DAY10_EFF_CD8_TCELL_UP										REACTOME_CELL_CYCLE		REACTOME_CELL_CYCLE_MITOTIC				PUJANA_CHEK2_PCC_NETWORK								PUJANA_BRCA1_PCC_NETWORK								REACTOME_DNA_REPLICATION
991	CDC20	cell division cycle 20 homolog (S. cerevisiae)	GOBERT_OLIGODENDROCYTE_DIFFERENTIATION_UP			MARSON_BOUND_BY_E2F4_UNSTIMULATED		KOBAYASHI_EGFR_SIGNALING_24HR_DN	KINSEY_TARGETS_OF_EWSR1_FLII_FUSION_UP	SHEDDEN_LUNG_CANCER_POOR_SURVIVAL_A6	ROSTY_CERVICAL_CANCER_PROLIFERATION_CLUSTER	GSE15750_DAY6_VS_DAY10_EFF_CD8_TCELL_UP	MODULE_54	SOTIRIOU_BREAST_CANCER_GRADE_1_VS_3_UP		NUYTTEN_EZH2_TARGETS_DN	BLUM_RESPONSE_TO_SALIRASIB_DN	PUJANA_BRCA2_PCC_NETWORK	BENPORATH_CYCLING_GENES		BERENJENO_TRANSFORMED_BY_RHOA_UP	REACTOME_CELL_CYCLE	GRAHAM_CML_DIVIDING_VS_NORMAL_QUIESCENT_UP	REACTOME_CELL_CYCLE_MITOTIC	HORIUCHI_WTAP_TARGETS_DN	HALLMARK_E2F_TARGETS	KONG_E2F3_TARGETS	PUJANA_CHEK2_PCC_NETWORK	BURTON_ADIPOGENESIS_3	GNF2_CCNA2	GSE36476_CTRL_VS_TSST_ACT_72H_MEMORY_CD4_TCELL_YOUNG_DN	CROONQUIST_IL6_DEPRIVATION_DN	ZHOU_CELL_CYCLE_GENES_IN_IR_RESPONSE_24HR	GSE24634_TEFF_VS_TCONV_DAY7_IN_CULTURE_UP	GNF2_PCNA	PUJANA_BRCA1_PCC_NETWORK	GSE36476_CTRL_VS_TSST_ACT_40H_MEMORY_CD4_TCELL_YOUNG_DN	HALLMARK_G2M_CHECKPOINT		GOLDRATH_EFF_VS_MEMORY_CD8_TCELL_UP	HOFFMANN_LARGE_TO_SMALL_PRE_BII_LYMPHOCYTE_UP	FEVR_CTNNB1_TARGETS_DN	CAIRO_HEPATOBLASTOMA_CLASSES_UP	REACTOME_DNA_REPLICATION	JOHNSTONE_PARVB_TARGETS_3_DN	GOLDRATH_ANTIGEN_RESPONSE			WONG_EMBRYONIC_STEM_CELL_CORE
55143	CDCA8	cell division cycle associated 8	GOBERT_OLIGODENDROCYTE_DIFFERENTIATION_UP			MARSON_BOUND_BY_E2F4_UNSTIMULATED		KOBAYASHI_EGFR_SIGNALING_24HR_DN	KINSEY_TARGETS_OF_EWSR1_FLII_FUSION_UP	SHEDDEN_LUNG_CANCER_POOR_SURVIVAL_A6	ROSTY_CERVICAL_CANCER_PROLIFERATION_CLUSTER	GSE15750_DAY6_VS_DAY10_EFF_CD8_TCELL_UP		SOTIRIOU_BREAST_CANCER_GRADE_1_VS_3_UP		NUYTTEN_EZH2_TARGETS_DN			BENPORATH_CYCLING_GENES		BERENJENO_TRANSFORMED_BY_RHOA_UP	REACTOME_CELL_CYCLE		REACTOME_CELL_CYCLE_MITOTIC	HORIUCHI_WTAP_TARGETS_DN	HALLMARK_E2F_TARGETS			BURTON_ADIPOGENESIS_3	GNF2_CCNA2	GSE36476_CTRL_VS_TSST_ACT_72H_MEMORY_CD4_TCELL_YOUNG_DN		ZHOU_CELL_CYCLE_GENES_IN_IR_RESPONSE_24HR	GSE24634_TEFF_VS_TCONV_DAY7_IN_CULTURE_UP	GNF2_PCNA		GSE36476_CTRL_VS_TSST_ACT_40H_MEMORY_CD4_TCELL_YOUNG_DN			GOLDRATH_EFF_VS_MEMORY_CD8_TCELL_UP			CAIRO_HEPATOBLASTOMA_CLASSES_UP	REACTOME_DNA_REPLICATION	JOHNSTONE_PARVB_TARGETS_3_DN	GOLDRATH_ANTIGEN_RESPONSE	CHANG_CYCLING_GENES	WINNEPENNINCKX_MELANOMA_METASTASIS_UP	WONG_EMBRYONIC_STEM_CELL_CORE
3015	H2AFZ	H2A histone family, member Z	GOBERT_OLIGODENDROCYTE_DIFFERENTIATION_UP			MARSON_BOUND_BY_E2F4_UNSTIMULATED		KOBAYASHI_EGFR_SIGNALING_24HR_DN		SHEDDEN_LUNG_CANCER_POOR_SURVIVAL_A6	ROSTY_CERVICAL_CANCER_PROLIFERATION_CLUSTER		MODULE_54	SOTIRIOU_BREAST_CANCER_GRADE_1_VS_3_UP	DODD_NASOPHARYNGEAL_CARCINOMA_DN		BLUM_RESPONSE_TO_SALIRASIB_DN				BERENJENO_TRANSFORMED_BY_RHOA_UP	REACTOME_CELL_CYCLE				HALLMARK_E2F_TARGETS		PUJANA_CHEK2_PCC_NETWORK								PUJANA_BRCA1_PCC_NETWORK		HALLMARK_G2M_CHECKPOINT	MARKEY_RB1_ACUTE_LOF_DN	GOLDRATH_EFF_VS_MEMORY_CD8_TCELL_UP		FEVR_CTNNB1_TARGETS_DN				GOLDRATH_ANTIGEN_RESPONSE
151246	SGOL2	shugoshin-like 2 (S. pombe)	GOBERT_OLIGODENDROCYTE_DIFFERENTIATION_UP			MARSON_BOUND_BY_E2F4_UNSTIMULATED			KINSEY_TARGETS_OF_EWSR1_FLII_FUSION_UP			GSE15750_DAY6_VS_DAY10_EFF_CD8_TCELL_UP			DODD_NASOPHARYNGEAL_CARCINOMA_DN					GSE30962_PRIMARY_VS_SECONDARY_ACUTE_LCMV_INF_CD8_TCELL_UP		REACTOME_CELL_CYCLE		REACTOME_CELL_CYCLE_MITOTIC	HORIUCHI_WTAP_TARGETS_DN																			REACTOME_DNA_REPLICATION	JOHNSTONE_PARVB_TARGETS_3_DN			WINNEPENNINCKX_MELANOMA_METASTASIS_UP
348235	SKA2	spindle and kinetochore associated complex subunit 2	GOBERT_OLIGODENDROCYTE_DIFFERENTIATION_UP			MARSON_BOUND_BY_E2F4_UNSTIMULATED			KINSEY_TARGETS_OF_EWSR1_FLII_FUSION_UP			GSE15750_DAY6_VS_DAY10_EFF_CD8_TCELL_UP				NUYTTEN_EZH2_TARGETS_DN						REACTOME_CELL_CYCLE		REACTOME_CELL_CYCLE_MITOTIC																				REACTOME_DNA_REPLICATION	JOHNSTONE_PARVB_TARGETS_3_DN			WINNEPENNINCKX_MELANOMA_METASTASIS_UP
1663	DDX11	DEAD/H (Asp-Glu-Ala-Asp/His) box polypeptide 11	GOBERT_OLIGODENDROCYTE_DIFFERENTIATION_UP			MARSON_BOUND_BY_E2F4_UNSTIMULATED							MODULE_54		DODD_NASOPHARYNGEAL_CARCINOMA_DN			PUJANA_BRCA2_PCC_NETWORK	BENPORATH_CYCLING_GENES						HORIUCHI_WTAP_TARGETS_DN											PUJANA_BRCA1_PCC_NETWORK
10465	PPIH	peptidylprolyl isomerase H (cyclophilin H)	GOBERT_OLIGODENDROCYTE_DIFFERENTIATION_UP			MARSON_BOUND_BY_E2F4_UNSTIMULATED														GSE30962_PRIMARY_VS_SECONDARY_ACUTE_LCMV_INF_CD8_TCELL_UP																PUJANA_BRCA1_PCC_NETWORK
55329	MNS1	meiosis-specific nuclear structural 1	GOBERT_OLIGODENDROCYTE_DIFFERENTIATION_UP			MARSON_BOUND_BY_E2F4_UNSTIMULATED														GSE30962_PRIMARY_VS_SECONDARY_ACUTE_LCMV_INF_CD8_TCELL_UP																									JOHNSTONE_PARVB_TARGETS_3_DN
9585	KIF20B	kinesin family member 20B	GOBERT_OLIGODENDROCYTE_DIFFERENTIATION_UP				GSE15750_DAY6_VS_DAY10_TRAF6KO_EFF_CD8_TCELL_UP		KINSEY_TARGETS_OF_EWSR1_FLII_FUSION_UP		ROSTY_CERVICAL_CANCER_PROLIFERATION_CLUSTER				DODD_NASOPHARYNGEAL_CARCINOMA_DN	NUYTTEN_EZH2_TARGETS_DN	BLUM_RESPONSE_TO_SALIRASIB_DN	PUJANA_BRCA2_PCC_NETWORK	BENPORATH_CYCLING_GENES	GSE30962_PRIMARY_VS_SECONDARY_ACUTE_LCMV_INF_CD8_TCELL_UP								PUJANA_CHEK2_PCC_NETWORK								PUJANA_BRCA1_PCC_NETWORK		HALLMARK_G2M_CHECKPOINT							JOHNSTONE_PARVB_TARGETS_3_DN		CHANG_CYCLING_GENES
55320	MIS18BP1	MIS18 binding protein 1	GOBERT_OLIGODENDROCYTE_DIFFERENTIATION_UP				GSE15750_DAY6_VS_DAY10_TRAF6KO_EFF_CD8_TCELL_UP									NUYTTEN_EZH2_TARGETS_DN			BENPORATH_CYCLING_GENES	GSE30962_PRIMARY_VS_SECONDARY_ACUTE_LCMV_INF_CD8_TCELL_UP	BERENJENO_TRANSFORMED_BY_RHOA_UP	REACTOME_CELL_CYCLE																	MARKEY_RB1_ACUTE_LOF_DN	GOLDRATH_EFF_VS_MEMORY_CD8_TCELL_UP	HOFFMANN_LARGE_TO_SMALL_PRE_BII_LYMPHOCYTE_UP	FEVR_CTNNB1_TARGETS_DN			JOHNSTONE_PARVB_TARGETS_3_DN	GOLDRATH_ANTIGEN_RESPONSE
57407	NMRAL1	NmrA-like family domain containing 1	GOBERT_OLIGODENDROCYTE_DIFFERENTIATION_UP				GSE15750_DAY6_VS_DAY10_TRAF6KO_EFF_CD8_TCELL_UP																																			FEVR_CTNNB1_TARGETS_DN
891	CCNB1	cyclin B1	GOBERT_OLIGODENDROCYTE_DIFFERENTIATION_UP					KOBAYASHI_EGFR_SIGNALING_24HR_DN	KINSEY_TARGETS_OF_EWSR1_FLII_FUSION_UP	SHEDDEN_LUNG_CANCER_POOR_SURVIVAL_A6	ROSTY_CERVICAL_CANCER_PROLIFERATION_CLUSTER		MODULE_54	SOTIRIOU_BREAST_CANCER_GRADE_1_VS_3_UP	DODD_NASOPHARYNGEAL_CARCINOMA_DN	NUYTTEN_EZH2_TARGETS_DN		PUJANA_BRCA2_PCC_NETWORK	BENPORATH_CYCLING_GENES		BERENJENO_TRANSFORMED_BY_RHOA_UP	REACTOME_CELL_CYCLE	GRAHAM_CML_DIVIDING_VS_NORMAL_QUIESCENT_UP	REACTOME_CELL_CYCLE_MITOTIC	HORIUCHI_WTAP_TARGETS_DN		KONG_E2F3_TARGETS	PUJANA_CHEK2_PCC_NETWORK	BURTON_ADIPOGENESIS_3		GSE36476_CTRL_VS_TSST_ACT_72H_MEMORY_CD4_TCELL_YOUNG_DN	CROONQUIST_IL6_DEPRIVATION_DN	ZHOU_CELL_CYCLE_GENES_IN_IR_RESPONSE_24HR	GSE24634_TEFF_VS_TCONV_DAY7_IN_CULTURE_UP		PUJANA_BRCA1_PCC_NETWORK	GSE36476_CTRL_VS_TSST_ACT_40H_MEMORY_CD4_TCELL_YOUNG_DN		MARKEY_RB1_ACUTE_LOF_DN		HOFFMANN_LARGE_TO_SMALL_PRE_BII_LYMPHOCYTE_UP		CAIRO_HEPATOBLASTOMA_CLASSES_UP			GOLDRATH_ANTIGEN_RESPONSE		WINNEPENNINCKX_MELANOMA_METASTASIS_UP
1164	CKS2	CDC28 protein kinase regulatory subunit 2	GOBERT_OLIGODENDROCYTE_DIFFERENTIATION_UP					KOBAYASHI_EGFR_SIGNALING_24HR_DN		SHEDDEN_LUNG_CANCER_POOR_SURVIVAL_A6	ROSTY_CERVICAL_CANCER_PROLIFERATION_CLUSTER	GSE15750_DAY6_VS_DAY10_EFF_CD8_TCELL_UP	MODULE_54	SOTIRIOU_BREAST_CANCER_GRADE_1_VS_3_UP	DODD_NASOPHARYNGEAL_CARCINOMA_DN		BLUM_RESPONSE_TO_SALIRASIB_DN	PUJANA_BRCA2_PCC_NETWORK	BENPORATH_CYCLING_GENES	GSE30962_PRIMARY_VS_SECONDARY_ACUTE_LCMV_INF_CD8_TCELL_UP	BERENJENO_TRANSFORMED_BY_RHOA_UP				HORIUCHI_WTAP_TARGETS_DN	HALLMARK_E2F_TARGETS		PUJANA_CHEK2_PCC_NETWORK	BURTON_ADIPOGENESIS_3	GNF2_CCNA2	GSE36476_CTRL_VS_TSST_ACT_72H_MEMORY_CD4_TCELL_YOUNG_DN	CROONQUIST_IL6_DEPRIVATION_DN		GSE24634_TEFF_VS_TCONV_DAY7_IN_CULTURE_UP	GNF2_PCNA	PUJANA_BRCA1_PCC_NETWORK	GSE36476_CTRL_VS_TSST_ACT_40H_MEMORY_CD4_TCELL_YOUNG_DN	HALLMARK_G2M_CHECKPOINT	MARKEY_RB1_ACUTE_LOF_DN	GOLDRATH_EFF_VS_MEMORY_CD8_TCELL_UP	HOFFMANN_LARGE_TO_SMALL_PRE_BII_LYMPHOCYTE_UP		CAIRO_HEPATOBLASTOMA_CLASSES_UP			GOLDRATH_ANTIGEN_RESPONSE	CHANG_CYCLING_GENES	WINNEPENNINCKX_MELANOMA_METASTASIS_UP	WONG_EMBRYONIC_STEM_CELL_CORE
81930	KIF18A	kinesin family member 18A	GOBERT_OLIGODENDROCYTE_DIFFERENTIATION_UP						KINSEY_TARGETS_OF_EWSR1_FLII_FUSION_UP	SHEDDEN_LUNG_CANCER_POOR_SURVIVAL_A6					DODD_NASOPHARYNGEAL_CARCINOMA_DN							REACTOME_CELL_CYCLE		REACTOME_CELL_CYCLE_MITOTIC																		FEVR_CTNNB1_TARGETS_DN	CAIRO_HEPATOBLASTOMA_CLASSES_UP	REACTOME_DNA_REPLICATION	JOHNSTONE_PARVB_TARGETS_3_DN
282809	POC1B	POC1 centriolar protein homolog B (Chlamydomonas)	GOBERT_OLIGODENDROCYTE_DIFFERENTIATION_UP						KINSEY_TARGETS_OF_EWSR1_FLII_FUSION_UP																																				JOHNSTONE_PARVB_TARGETS_3_DN
79071	ELOVL6	ELOVL fatty acid elongase 6	GOBERT_OLIGODENDROCYTE_DIFFERENTIATION_UP							SHEDDEN_LUNG_CANCER_POOR_SURVIVAL_A6			MODULE_54										GRAHAM_CML_DIVIDING_VS_NORMAL_QUIESCENT_UP								GSE36476_CTRL_VS_TSST_ACT_72H_MEMORY_CD4_TCELL_YOUNG_DN																		WONG_EMBRYONIC_STEM_CELL_CORE
23354	HAUS5	HAUS augmin-like complex, subunit 5	GOBERT_OLIGODENDROCYTE_DIFFERENTIATION_UP													NUYTTEN_EZH2_TARGETS_DN			BENPORATH_CYCLING_GENES
8479	HIRIP3	HIRA interacting protein 3	GOBERT_OLIGODENDROCYTE_DIFFERENTIATION_UP														BLUM_RESPONSE_TO_SALIRASIB_DN	PUJANA_BRCA2_PCC_NETWORK
26010	SPATS2L	spermatogenesis associated, serine-rich 2-like	GOBERT_OLIGODENDROCYTE_DIFFERENTIATION_UP																						HORIUCHI_WTAP_TARGETS_DN
840	CASP7	caspase 7, apoptosis-related cysteine peptidase	GOBERT_OLIGODENDROCYTE_DIFFERENTIATION_UP																																	PUJANA_BRCA1_PCC_NETWORK
27330	RPS6KA6	ribosomal protein S6 kinase, 90kDa, polypeptide 6	GOBERT_OLIGODENDROCYTE_DIFFERENTIATION_UP																																							FEVR_CTNNB1_TARGETS_DN
56256	SERTAD4	SERTA domain containing 4	GOBERT_OLIGODENDROCYTE_DIFFERENTIATION_UP																																										JOHNSTONE_PARVB_TARGETS_3_DN
8549	LGR5	leucine-rich repeat containing G protein-coupled receptor 5	GOBERT_OLIGODENDROCYTE_DIFFERENTIATION_UP
619279	ZNF704	zinc finger protein 704	GOBERT_OLIGODENDROCYTE_DIFFERENTIATION_UP
8971	H1FX	H1 histone family, member X	GOBERT_OLIGODENDROCYTE_DIFFERENTIATION_UP
83746	L3MBTL2	l(3)mbt-like 2 (Drosophila)	GOBERT_OLIGODENDROCYTE_DIFFERENTIATION_UP
7112	TMPO	thymopoietin		DUTERTRE_ESTRADIOL_RESPONSE_24HR_UP	ZHANG_TLX_TARGETS_60HR_DN			KOBAYASHI_EGFR_SIGNALING_24HR_DN	KINSEY_TARGETS_OF_EWSR1_FLII_FUSION_UP		ROSTY_CERVICAL_CANCER_PROLIFERATION_CLUSTER			SOTIRIOU_BREAST_CANCER_GRADE_1_VS_3_UP	DODD_NASOPHARYNGEAL_CARCINOMA_DN	NUYTTEN_EZH2_TARGETS_DN	BLUM_RESPONSE_TO_SALIRASIB_DN	PUJANA_BRCA2_PCC_NETWORK	BENPORATH_CYCLING_GENES	GSE30962_PRIMARY_VS_SECONDARY_ACUTE_LCMV_INF_CD8_TCELL_UP	BERENJENO_TRANSFORMED_BY_RHOA_UP				HORIUCHI_WTAP_TARGETS_DN	HALLMARK_E2F_TARGETS		PUJANA_CHEK2_PCC_NETWORK		GNF2_CCNA2					GNF2_PCNA	PUJANA_BRCA1_PCC_NETWORK		HALLMARK_G2M_CHECKPOINT	MARKEY_RB1_ACUTE_LOF_DN	GOLDRATH_EFF_VS_MEMORY_CD8_TCELL_UP	HOFFMANN_LARGE_TO_SMALL_PRE_BII_LYMPHOCYTE_UP	FEVR_CTNNB1_TARGETS_DN	CAIRO_HEPATOBLASTOMA_CLASSES_UP		JOHNSTONE_PARVB_TARGETS_3_DN	GOLDRATH_ANTIGEN_RESPONSE
83990	BRIP1	BRCA1 interacting protein C-terminal helicase 1		DUTERTRE_ESTRADIOL_RESPONSE_24HR_UP		MARSON_BOUND_BY_E2F4_UNSTIMULATED	GSE15750_DAY6_VS_DAY10_TRAF6KO_EFF_CD8_TCELL_UP		KINSEY_TARGETS_OF_EWSR1_FLII_FUSION_UP	SHEDDEN_LUNG_CANCER_POOR_SURVIVAL_A6					DODD_NASOPHARYNGEAL_CARCINOMA_DN					GSE30962_PRIMARY_VS_SECONDARY_ACUTE_LCMV_INF_CD8_TCELL_UP																									JOHNSTONE_PARVB_TARGETS_3_DN
23310	NCAPD3	non-SMC condensin II complex, subunit D3		DUTERTRE_ESTRADIOL_RESPONSE_24HR_UP		MARSON_BOUND_BY_E2F4_UNSTIMULATED		KOBAYASHI_EGFR_SIGNALING_24HR_DN		SHEDDEN_LUNG_CANCER_POOR_SURVIVAL_A6					DODD_NASOPHARYNGEAL_CARCINOMA_DN	NUYTTEN_EZH2_TARGETS_DN			BENPORATH_CYCLING_GENES
7023	TFAP4	transcription factor AP-4 (activating enhancer binding protein 4)		DUTERTRE_ESTRADIOL_RESPONSE_24HR_UP		MARSON_BOUND_BY_E2F4_UNSTIMULATED																						PUJANA_CHEK2_PCC_NETWORK								PUJANA_BRCA1_PCC_NETWORK
5111	PCNA	proliferating cell nuclear antigen		DUTERTRE_ESTRADIOL_RESPONSE_24HR_UP			GSE15750_DAY6_VS_DAY10_TRAF6KO_EFF_CD8_TCELL_UP	KOBAYASHI_EGFR_SIGNALING_24HR_DN	KINSEY_TARGETS_OF_EWSR1_FLII_FUSION_UP	SHEDDEN_LUNG_CANCER_POOR_SURVIVAL_A6	ROSTY_CERVICAL_CANCER_PROLIFERATION_CLUSTER		MODULE_54		DODD_NASOPHARYNGEAL_CARCINOMA_DN		BLUM_RESPONSE_TO_SALIRASIB_DN	PUJANA_BRCA2_PCC_NETWORK	BENPORATH_CYCLING_GENES		BERENJENO_TRANSFORMED_BY_RHOA_UP	REACTOME_CELL_CYCLE		REACTOME_CELL_CYCLE_MITOTIC		HALLMARK_E2F_TARGETS		PUJANA_CHEK2_PCC_NETWORK	BURTON_ADIPOGENESIS_3	GNF2_CCNA2	GSE36476_CTRL_VS_TSST_ACT_72H_MEMORY_CD4_TCELL_YOUNG_DN	CROONQUIST_IL6_DEPRIVATION_DN	ZHOU_CELL_CYCLE_GENES_IN_IR_RESPONSE_24HR	GSE24634_TEFF_VS_TCONV_DAY7_IN_CULTURE_UP	GNF2_PCNA	PUJANA_BRCA1_PCC_NETWORK	GSE36476_CTRL_VS_TSST_ACT_40H_MEMORY_CD4_TCELL_YOUNG_DN		MARKEY_RB1_ACUTE_LOF_DN			FEVR_CTNNB1_TARGETS_DN		REACTOME_DNA_REPLICATION	JOHNSTONE_PARVB_TARGETS_3_DN	GOLDRATH_ANTIGEN_RESPONSE	CHANG_CYCLING_GENES	WINNEPENNINCKX_MELANOMA_METASTASIS_UP	WONG_EMBRYONIC_STEM_CELL_CORE
25788	RAD54B	RAD54 homolog B (S. cerevisiae)		DUTERTRE_ESTRADIOL_RESPONSE_24HR_UP				KOBAYASHI_EGFR_SIGNALING_24HR_DN	KINSEY_TARGETS_OF_EWSR1_FLII_FUSION_UP			GSE15750_DAY6_VS_DAY10_EFF_CD8_TCELL_UP		SOTIRIOU_BREAST_CANCER_GRADE_1_VS_3_UP	DODD_NASOPHARYNGEAL_CARCINOMA_DN	NUYTTEN_EZH2_TARGETS_DN
79980	DSN1	DSN1, MIND kinetochore complex component, homolog (S. cerevisiae)		DUTERTRE_ESTRADIOL_RESPONSE_24HR_UP				KOBAYASHI_EGFR_SIGNALING_24HR_DN		SHEDDEN_LUNG_CANCER_POOR_SURVIVAL_A6				SOTIRIOU_BREAST_CANCER_GRADE_1_VS_3_UP	DODD_NASOPHARYNGEAL_CARCINOMA_DN	NUYTTEN_EZH2_TARGETS_DN						REACTOME_CELL_CYCLE		REACTOME_CELL_CYCLE_MITOTIC							GSE36476_CTRL_VS_TSST_ACT_72H_MEMORY_CD4_TCELL_YOUNG_DN													REACTOME_DNA_REPLICATION
8645	KCNK5	potassium channel, subfamily K, member 5		DUTERTRE_ESTRADIOL_RESPONSE_24HR_UP																																	GSE36476_CTRL_VS_TSST_ACT_40H_MEMORY_CD4_TCELL_YOUNG_DN
254263	CNIH2	cornichon homolog 2 (Drosophila)		DUTERTRE_ESTRADIOL_RESPONSE_24HR_UP
5471	PPAT	phosphoribosyl pyrophosphate amidotransferase			ZHANG_TLX_TARGETS_60HR_DN	MARSON_BOUND_BY_E2F4_UNSTIMULATED			KINSEY_TARGETS_OF_EWSR1_FLII_FUSION_UP	SHEDDEN_LUNG_CANCER_POOR_SURVIVAL_A6					DODD_NASOPHARYNGEAL_CARCINOMA_DN																											FEVR_CTNNB1_TARGETS_DN	CAIRO_HEPATOBLASTOMA_CLASSES_UP
1633	DCK	deoxycytidine kinase			ZHANG_TLX_TARGETS_60HR_DN	MARSON_BOUND_BY_E2F4_UNSTIMULATED			KINSEY_TARGETS_OF_EWSR1_FLII_FUSION_UP	SHEDDEN_LUNG_CANCER_POOR_SURVIVAL_A6						NUYTTEN_EZH2_TARGETS_DN	BLUM_RESPONSE_TO_SALIRASIB_DN				BERENJENO_TRANSFORMED_BY_RHOA_UP					HALLMARK_E2F_TARGETS	KONG_E2F3_TARGETS	PUJANA_CHEK2_PCC_NETWORK	BURTON_ADIPOGENESIS_3							PUJANA_BRCA1_PCC_NETWORK				GOLDRATH_EFF_VS_MEMORY_CD8_TCELL_UP		FEVR_CTNNB1_TARGETS_DN
25896	INTS7	integrator complex subunit 7			ZHANG_TLX_TARGETS_60HR_DN	MARSON_BOUND_BY_E2F4_UNSTIMULATED									DODD_NASOPHARYNGEAL_CARCINOMA_DN				BENPORATH_CYCLING_GENES
5631	PRPS1	phosphoribosyl pyrophosphate synthetase 1			ZHANG_TLX_TARGETS_60HR_DN			KOBAYASHI_EGFR_SIGNALING_24HR_DN	KINSEY_TARGETS_OF_EWSR1_FLII_FUSION_UP	SHEDDEN_LUNG_CANCER_POOR_SURVIVAL_A6							BLUM_RESPONSE_TO_SALIRASIB_DN	PUJANA_BRCA2_PCC_NETWORK								HALLMARK_E2F_TARGETS		PUJANA_CHEK2_PCC_NETWORK								PUJANA_BRCA1_PCC_NETWORK													WONG_EMBRYONIC_STEM_CELL_CORE
7913	DEK	DEK oncogene			ZHANG_TLX_TARGETS_60HR_DN				KINSEY_TARGETS_OF_EWSR1_FLII_FUSION_UP						DODD_NASOPHARYNGEAL_CARCINOMA_DN		BLUM_RESPONSE_TO_SALIRASIB_DN	PUJANA_BRCA2_PCC_NETWORK			BERENJENO_TRANSFORMED_BY_RHOA_UP					HALLMARK_E2F_TARGETS		PUJANA_CHEK2_PCC_NETWORK								PUJANA_BRCA1_PCC_NETWORK			MARKEY_RB1_ACUTE_LOF_DN			FEVR_CTNNB1_TARGETS_DN			JOHNSTONE_PARVB_TARGETS_3_DN				WONG_EMBRYONIC_STEM_CELL_CORE
23279	NUP160	nucleoporin 160kDa			ZHANG_TLX_TARGETS_60HR_DN				KINSEY_TARGETS_OF_EWSR1_FLII_FUSION_UP						DODD_NASOPHARYNGEAL_CARCINOMA_DN				BENPORATH_CYCLING_GENES									PUJANA_CHEK2_PCC_NETWORK								PUJANA_BRCA1_PCC_NETWORK									JOHNSTONE_PARVB_TARGETS_3_DN
10052	GJC1	gap junction protein, gamma 1, 45kDa			ZHANG_TLX_TARGETS_60HR_DN											NUYTTEN_EZH2_TARGETS_DN																																WINNEPENNINCKX_MELANOMA_METASTASIS_UP
256126	SYCE2	synaptonemal complex central element protein 2			ZHANG_TLX_TARGETS_60HR_DN																						KONG_E2F3_TARGETS													GOLDRATH_EFF_VS_MEMORY_CD8_TCELL_UP						GOLDRATH_ANTIGEN_RESPONSE
28960	DCPS	decapping enzyme, scavenger			ZHANG_TLX_TARGETS_60HR_DN																													GSE24634_TEFF_VS_TCONV_DAY7_IN_CULTURE_UP
9423	NTN1	netrin 1			ZHANG_TLX_TARGETS_60HR_DN
56992	KIF15	kinesin family member 15				MARSON_BOUND_BY_E2F4_UNSTIMULATED		KOBAYASHI_EGFR_SIGNALING_24HR_DN	KINSEY_TARGETS_OF_EWSR1_FLII_FUSION_UP	SHEDDEN_LUNG_CANCER_POOR_SURVIVAL_A6	ROSTY_CERVICAL_CANCER_PROLIFERATION_CLUSTER			SOTIRIOU_BREAST_CANCER_GRADE_1_VS_3_UP	DODD_NASOPHARYNGEAL_CARCINOMA_DN	NUYTTEN_EZH2_TARGETS_DN	BLUM_RESPONSE_TO_SALIRASIB_DN						GRAHAM_CML_DIVIDING_VS_NORMAL_QUIESCENT_UP								GSE36476_CTRL_VS_TSST_ACT_72H_MEMORY_CD4_TCELL_YOUNG_DN			GSE24634_TEFF_VS_TCONV_DAY7_IN_CULTURE_UP	GNF2_PCNA			HALLMARK_G2M_CHECKPOINT					CAIRO_HEPATOBLASTOMA_CLASSES_UP		JOHNSTONE_PARVB_TARGETS_3_DN
55247	NEIL3	nei endonuclease VIII-like 3 (E. coli)				MARSON_BOUND_BY_E2F4_UNSTIMULATED			KINSEY_TARGETS_OF_EWSR1_FLII_FUSION_UP	SHEDDEN_LUNG_CANCER_POOR_SURVIVAL_A6		GSE15750_DAY6_VS_DAY10_EFF_CD8_TCELL_UP	MODULE_54		DODD_NASOPHARYNGEAL_CARCINOMA_DN	NUYTTEN_EZH2_TARGETS_DN			BENPORATH_CYCLING_GENES	GSE30962_PRIMARY_VS_SECONDARY_ACUTE_LCMV_INF_CD8_TCELL_UP											GSE36476_CTRL_VS_TSST_ACT_72H_MEMORY_CD4_TCELL_YOUNG_DN		ZHOU_CELL_CYCLE_GENES_IN_IR_RESPONSE_24HR	GSE24634_TEFF_VS_TCONV_DAY7_IN_CULTURE_UP														WINNEPENNINCKX_MELANOMA_METASTASIS_UP
9125	RQCD1	RCD1 required for cell differentiation1 homolog (S. pombe)				MARSON_BOUND_BY_E2F4_UNSTIMULATED			KINSEY_TARGETS_OF_EWSR1_FLII_FUSION_UP	SHEDDEN_LUNG_CANCER_POOR_SURVIVAL_A6					DODD_NASOPHARYNGEAL_CARCINOMA_DN	NUYTTEN_EZH2_TARGETS_DN		PUJANA_BRCA2_PCC_NETWORK								HALLMARK_E2F_TARGETS		PUJANA_CHEK2_PCC_NETWORK								PUJANA_BRCA1_PCC_NETWORK									JOHNSTONE_PARVB_TARGETS_3_DN
8969	HIST1H2AG	histone cluster 1, H2ag				MARSON_BOUND_BY_E2F4_UNSTIMULATED				SHEDDEN_LUNG_CANCER_POOR_SURVIVAL_A6
51645	PPIL1	peptidylprolyl isomerase (cyclophilin)-like 1				MARSON_BOUND_BY_E2F4_UNSTIMULATED						GSE15750_DAY6_VS_DAY10_EFF_CD8_TCELL_UP
27085	MTBP	Mdm2, transformed 3T3 cell double minute 2, p53 binding protein (mouse) binding protein, 104kDa				MARSON_BOUND_BY_E2F4_UNSTIMULATED										NUYTTEN_EZH2_TARGETS_DN																										FEVR_CTNNB1_TARGETS_DN			JOHNSTONE_PARVB_TARGETS_3_DN
55722	CEP72	centrosomal protein 72kDa				MARSON_BOUND_BY_E2F4_UNSTIMULATED																REACTOME_CELL_CYCLE		REACTOME_CELL_CYCLE_MITOTIC
7840	ALMS1	Alstrom syndrome 1				MARSON_BOUND_BY_E2F4_UNSTIMULATED																REACTOME_CELL_CYCLE		REACTOME_CELL_CYCLE_MITOTIC
55135	WRAP53	WD repeat containing, antisense to TP53				MARSON_BOUND_BY_E2F4_UNSTIMULATED																REACTOME_CELL_CYCLE
3024	HIST1H1A	histone cluster 1, H1a				MARSON_BOUND_BY_E2F4_UNSTIMULATED																																							JOHNSTONE_PARVB_TARGETS_3_DN
3009	HIST1H1B	histone cluster 1, H1b				MARSON_BOUND_BY_E2F4_UNSTIMULATED
8329	HIST1H2AI	histone cluster 1, H2ai				MARSON_BOUND_BY_E2F4_UNSTIMULATED
8332	HIST1H2AL	histone cluster 1, H2al				MARSON_BOUND_BY_E2F4_UNSTIMULATED
85235	HIST1H2AH	histone cluster 1, H2ah				MARSON_BOUND_BY_E2F4_UNSTIMULATED
2887	GRB10	growth factor receptor-bound protein 10					GSE15750_DAY6_VS_DAY10_TRAF6KO_EFF_CD8_TCELL_UP		KINSEY_TARGETS_OF_EWSR1_FLII_FUSION_UP						DODD_NASOPHARYNGEAL_CARCINOMA_DN
165055	CCDC138	coiled-coil domain containing 138					GSE15750_DAY6_VS_DAY10_TRAF6KO_EFF_CD8_TCELL_UP		KINSEY_TARGETS_OF_EWSR1_FLII_FUSION_UP							NUYTTEN_EZH2_TARGETS_DN																													JOHNSTONE_PARVB_TARGETS_3_DN
81831	NETO2	neuropilin (NRP) and tolloid (TLL)-like 2						KOBAYASHI_EGFR_SIGNALING_24HR_DN	KINSEY_TARGETS_OF_EWSR1_FLII_FUSION_UP	SHEDDEN_LUNG_CANCER_POOR_SURVIVAL_A6	ROSTY_CERVICAL_CANCER_PROLIFERATION_CLUSTER
29015	SLC43A3	solute carrier family 43, member 3						KOBAYASHI_EGFR_SIGNALING_24HR_DN	KINSEY_TARGETS_OF_EWSR1_FLII_FUSION_UP							NUYTTEN_EZH2_TARGETS_DN															GSE36476_CTRL_VS_TSST_ACT_72H_MEMORY_CD4_TCELL_YOUNG_DN						GSE36476_CTRL_VS_TSST_ACT_40H_MEMORY_CD4_TCELL_YOUNG_DN
55159	RFWD3	ring finger and WD repeat domain 3						KOBAYASHI_EGFR_SIGNALING_24HR_DN	KINSEY_TARGETS_OF_EWSR1_FLII_FUSION_UP							NUYTTEN_EZH2_TARGETS_DN																											CAIRO_HEPATOBLASTOMA_CLASSES_UP
1075	CTSC	cathepsin C							KINSEY_TARGETS_OF_EWSR1_FLII_FUSION_UP						DODD_NASOPHARYNGEAL_CARCINOMA_DN																														JOHNSTONE_PARVB_TARGETS_3_DN				WONG_EMBRYONIC_STEM_CELL_CORE
8930	MBD4	methyl-CpG binding domain protein 4							KINSEY_TARGETS_OF_EWSR1_FLII_FUSION_UP										BENPORATH_CYCLING_GENES																	PUJANA_BRCA1_PCC_NETWORK
90861	HN1L	hematological and neurological expressed 1-like							KINSEY_TARGETS_OF_EWSR1_FLII_FUSION_UP																						GSE36476_CTRL_VS_TSST_ACT_72H_MEMORY_CD4_TCELL_YOUNG_DN						GSE36476_CTRL_VS_TSST_ACT_40H_MEMORY_CD4_TCELL_YOUNG_DN						CAIRO_HEPATOBLASTOMA_CLASSES_UP
51379	CRLF3	cytokine receptor-like factor 3							KINSEY_TARGETS_OF_EWSR1_FLII_FUSION_UP																											PUJANA_BRCA1_PCC_NETWORK
2057	EPOR	erythropoietin receptor							KINSEY_TARGETS_OF_EWSR1_FLII_FUSION_UP
790	CAD	carbamoyl-phosphate synthetase 2, aspartate transcarbamylase, and dihydroorotase								SHEDDEN_LUNG_CANCER_POOR_SURVIVAL_A6					DODD_NASOPHARYNGEAL_CARCINOMA_DN	NUYTTEN_EZH2_TARGETS_DN		PUJANA_BRCA2_PCC_NETWORK										PUJANA_CHEK2_PCC_NETWORK								PUJANA_BRCA1_PCC_NETWORK							CAIRO_HEPATOBLASTOMA_CLASSES_UP
1374	CPT1A	carnitine palmitoyltransferase 1A (liver)								SHEDDEN_LUNG_CANCER_POOR_SURVIVAL_A6																		PUJANA_CHEK2_PCC_NETWORK								PUJANA_BRCA1_PCC_NETWORK						FEVR_CTNNB1_TARGETS_DN
490	ATP2B1	ATPase, Ca++ transporting, plasma membrane 1								SHEDDEN_LUNG_CANCER_POOR_SURVIVAL_A6																																	CAIRO_HEPATOBLASTOMA_CLASSES_UP
8807	IL18RAP	interleukin 18 receptor accessory protein								SHEDDEN_LUNG_CANCER_POOR_SURVIVAL_A6																																				GOLDRATH_ANTIGEN_RESPONSE
191	AHCY	adenosylhomocysteinase											MODULE_54		DODD_NASOPHARYNGEAL_CARCINOMA_DN						BERENJENO_TRANSFORMED_BY_RHOA_UP															PUJANA_BRCA1_PCC_NETWORK			MARKEY_RB1_ACUTE_LOF_DN				CAIRO_HEPATOBLASTOMA_CLASSES_UP
3930	LBR	lamin B receptor											MODULE_54			NUYTTEN_EZH2_TARGETS_DN		PUJANA_BRCA2_PCC_NETWORK	BENPORATH_CYCLING_GENES		BERENJENO_TRANSFORMED_BY_RHOA_UP				HORIUCHI_WTAP_TARGETS_DN	HALLMARK_E2F_TARGETS		PUJANA_CHEK2_PCC_NETWORK					ZHOU_CELL_CYCLE_GENES_IN_IR_RESPONSE_24HR			PUJANA_BRCA1_PCC_NETWORK		HALLMARK_G2M_CHECKPOINT				FEVR_CTNNB1_TARGETS_DN
10234	LRRC17	leucine rich repeat containing 17											MODULE_54						BENPORATH_CYCLING_GENES						HORIUCHI_WTAP_TARGETS_DN
94239	H2AFV	H2A histone family, member V												SOTIRIOU_BREAST_CANCER_GRADE_1_VS_3_UP		NUYTTEN_EZH2_TARGETS_DN	BLUM_RESPONSE_TO_SALIRASIB_DN	PUJANA_BRCA2_PCC_NETWORK							HORIUCHI_WTAP_TARGETS_DN			PUJANA_CHEK2_PCC_NETWORK					ZHOU_CELL_CYCLE_GENES_IN_IR_RESPONSE_24HR			PUJANA_BRCA1_PCC_NETWORK		HALLMARK_G2M_CHECKPOINT	MARKEY_RB1_ACUTE_LOF_DN						JOHNSTONE_PARVB_TARGETS_3_DN	GOLDRATH_ANTIGEN_RESPONSE		WINNEPENNINCKX_MELANOMA_METASTASIS_UP
2091	FBL	fibrillarin													DODD_NASOPHARYNGEAL_CARCINOMA_DN	NUYTTEN_EZH2_TARGETS_DN					BERENJENO_TRANSFORMED_BY_RHOA_UP				HORIUCHI_WTAP_TARGETS_DN			PUJANA_CHEK2_PCC_NETWORK								PUJANA_BRCA1_PCC_NETWORK						FEVR_CTNNB1_TARGETS_DN	CAIRO_HEPATOBLASTOMA_CLASSES_UP						WONG_EMBRYONIC_STEM_CELL_CORE
22976	PAXIP1	PAX interacting (with transcription-activation domain) protein 1													DODD_NASOPHARYNGEAL_CARCINOMA_DN			PUJANA_BRCA2_PCC_NETWORK										PUJANA_CHEK2_PCC_NETWORK							GNF2_PCNA	PUJANA_BRCA1_PCC_NETWORK							CAIRO_HEPATOBLASTOMA_CLASSES_UP
255743	NPNT	nephronectin													DODD_NASOPHARYNGEAL_CARCINOMA_DN						BERENJENO_TRANSFORMED_BY_RHOA_UP
10165	SLC25A13	solute carrier family 25, member 13 (citrin)													DODD_NASOPHARYNGEAL_CARCINOMA_DN								GRAHAM_CML_DIVIDING_VS_NORMAL_QUIESCENT_UP
7307	U2AF1	U2 small nuclear RNA auxiliary factor 1													DODD_NASOPHARYNGEAL_CARCINOMA_DN													PUJANA_CHEK2_PCC_NETWORK								PUJANA_BRCA1_PCC_NETWORK					HOFFMANN_LARGE_TO_SMALL_PRE_BII_LYMPHOCYTE_UP								WONG_EMBRYONIC_STEM_CELL_CORE
25902	MTHFD1L	methylenetetrahydrofolate dehydrogenase (NADP+ dependent) 1-like													DODD_NASOPHARYNGEAL_CARCINOMA_DN
95681	CEP41	centrosomal protein 41kDa														NUYTTEN_EZH2_TARGETS_DN						REACTOME_CELL_CYCLE		REACTOME_CELL_CYCLE_MITOTIC
4591	TRIM37	tripartite motif containing 37														NUYTTEN_EZH2_TARGETS_DN																							MARKEY_RB1_ACUTE_LOF_DN			FEVR_CTNNB1_TARGETS_DN
1911	PHC1	polyhomeotic homolog 1 (Drosophila)														NUYTTEN_EZH2_TARGETS_DN																																	WONG_EMBRYONIC_STEM_CELL_CORE
79718	TBL1XR1	transducin (beta)-like 1 X-linked receptor 1														NUYTTEN_EZH2_TARGETS_DN
54843	SYTL2	synaptotagmin-like 2														NUYTTEN_EZH2_TARGETS_DN
64769	MEAF6	MYST/Esa1-associated factor 6														NUYTTEN_EZH2_TARGETS_DN
90390	MED30	mediator complex subunit 30														NUYTTEN_EZH2_TARGETS_DN
2644	GCHFR	GTP cyclohydrolase I feedback regulator														NUYTTEN_EZH2_TARGETS_DN
4833	NME4	non-metastatic cells 4, protein expressed in															BLUM_RESPONSE_TO_SALIRASIB_DN																																WONG_EMBRYONIC_STEM_CELL_CORE
3667	IRS1	insulin receptor substrate 1															BLUM_RESPONSE_TO_SALIRASIB_DN
11168	PSIP1	PC4 and SFRS1 interacting protein 1																PUJANA_BRCA2_PCC_NETWORK								HALLMARK_E2F_TARGETS	KONG_E2F3_TARGETS	PUJANA_CHEK2_PCC_NETWORK								PUJANA_BRCA1_PCC_NETWORK			MARKEY_RB1_ACUTE_LOF_DN						JOHNSTONE_PARVB_TARGETS_3_DN
114880	OSBPL6	oxysterol binding protein-like 6																	BENPORATH_CYCLING_GENES
2936	GSR	glutathione reductase																			BERENJENO_TRANSFORMED_BY_RHOA_UP				HORIUCHI_WTAP_TARGETS_DN			PUJANA_CHEK2_PCC_NETWORK								PUJANA_BRCA1_PCC_NETWORK
86	ACTL6A	actin-like 6A																			BERENJENO_TRANSFORMED_BY_RHOA_UP							PUJANA_CHEK2_PCC_NETWORK								PUJANA_BRCA1_PCC_NETWORK									JOHNSTONE_PARVB_TARGETS_3_DN
9173	IL1RL1	interleukin 1 receptor-like 1																			BERENJENO_TRANSFORMED_BY_RHOA_UP
729012	SKA2L	spindle and kinetochore associated complex subunit 2-like																				REACTOME_CELL_CYCLE		REACTOME_CELL_CYCLE_MITOTIC																				REACTOME_DNA_REPLICATION
3418	IDH2	isocitrate dehydrogenase 2 (NADP+), mitochondrial																					GRAHAM_CML_DIVIDING_VS_NORMAL_QUIESCENT_UP											GSE24634_TEFF_VS_TCONV_DAY7_IN_CULTURE_UP					MARKEY_RB1_ACUTE_LOF_DN
23089	PEG10	paternally expressed 10																							HORIUCHI_WTAP_TARGETS_DN
5198	PFAS	phosphoribosylformylglycinamidine synthase																										PUJANA_CHEK2_PCC_NETWORK			GSE36476_CTRL_VS_TSST_ACT_72H_MEMORY_CD4_TCELL_YOUNG_DN					PUJANA_BRCA1_PCC_NETWORK	GSE36476_CTRL_VS_TSST_ACT_40H_MEMORY_CD4_TCELL_YOUNG_DN						CAIRO_HEPATOBLASTOMA_CLASSES_UP
3151	HMGN2	high mobility group nucleosomal binding domain 2																										PUJANA_CHEK2_PCC_NETWORK								PUJANA_BRCA1_PCC_NETWORK		HALLMARK_G2M_CHECKPOINT				FEVR_CTNNB1_TARGETS_DN
9414	TJP2	tight junction protein 2 (zona occludens 2)																													GSE36476_CTRL_VS_TSST_ACT_72H_MEMORY_CD4_TCELL_YOUNG_DN						GSE36476_CTRL_VS_TSST_ACT_40H_MEMORY_CD4_TCELL_YOUNG_DN
2650	GCNT1	glucosaminyl (N-acetyl) transferase 1, core 2																													GSE36476_CTRL_VS_TSST_ACT_72H_MEMORY_CD4_TCELL_YOUNG_DN						GSE36476_CTRL_VS_TSST_ACT_40H_MEMORY_CD4_TCELL_YOUNG_DN
4628	MYH10	myosin, heavy chain 10, non-muscle																																GSE24634_TEFF_VS_TCONV_DAY7_IN_CULTURE_UP											JOHNSTONE_PARVB_TARGETS_3_DN
29760	BLNK	B-cell linker																																		PUJANA_BRCA1_PCC_NETWORK
2897	GRIK1	glutamate receptor, ionotropic, kainate 1																																		PUJANA_BRCA1_PCC_NETWORK
1184	CLCN5	chloride channel 5																																						GOLDRATH_EFF_VS_MEMORY_CD8_TCELL_UP
219855	SLC37A2	solute carrier family 37 (glycerol-3-phosphate transporter), member 2																																								FEVR_CTNNB1_TARGETS_DN
55636	CHD7	chromodomain helicase DNA binding protein 7																																									CAIRO_HEPATOBLASTOMA_CLASSES_UP
23347	SMCHD1	structural maintenance of chromosomes flexible hinge domain containing 1																																											JOHNSTONE_PARVB_TARGETS_3_DN
171546	SPTSSA	serine palmitoyltransferase, small subunit A																																											JOHNSTONE_PARVB_TARGETS_3_DN
221336	BEND6	BEN domain containing 6																																											JOHNSTONE_PARVB_TARGETS_3_DN
5629	PROX1	prospero homeobox 1
57687	VAT1L	vesicle amine transport protein 1 homolog (T. californica)-like
5789	PTPRD	protein tyrosine phosphatase, receptor type, D
8404	SPARCL1	SPARC-like 1 (hevin)
57552	NCEH1	neutral cholesterol ester hydrolase 1
90355	C5orf30	chromosome 5 open reading frame 30
10486	CAP2	CAP, adenylate cyclase-associated protein, 2 (yeast)
6666	SOX12	SRY (sex determining region Y)-box 12
8676	STX11	syntaxin 11
80071	CCDC15	coiled-coil domain containing 15
83956	RACGAP1P	Rac GTPase activating protein 1 pseudogene
4303	FOXO4	forkhead box O4
64838	FNDC4	fibronectin type III domain containing 4
186	AGTR2	angiotensin II receptor, type 2
7216	TRO	trophinin
55619	DOCK10	dedicator of cytokinesis 10
9223	MAGI1	membrane associated guanylate kinase, WW and PDZ domain containing 1
9203	ZMYM3	zinc finger, MYM-type 3
2308	FOXO1	forkhead box O1
9823	ARMCX2	armadillo repeat containing, X-linked 2
5583	PRKCH	protein kinase C, eta
22866	CNKSR2	connector enhancer of kinase suppressor of Ras 2
285753	CEP57L1	centrosomal protein 57kDa-like 1
10461	MERTK	c-mer proto-oncogene tyrosine kinase
26999	CYFIP2	cytoplasmic FMR1 interacting protein 2
112869	CCDC101	coiled-coil domain containing 101
3321	IGSF3	immunoglobulin superfamily, member 3
26267	FBXO10	F-box protein 10
113452	TMEM54	transmembrane protein 54
6546	SLC8A1	solute carrier family 8 (sodium/calcium exchanger), member 1
154043	CNKSR3	CNKSR family member 3
5144	PDE4D	phosphodiesterase 4D, cAMP-specific
4617	MYF5	myogenic factor 5
8330	HIST1H2AK	histone cluster 1, H2ak
135138	PACRG	PARK2 co-regulated
9066	SYT7	synaptotagmin VII
114987	WDR31	WD repeat domain 31
79633	FAT4	FAT tumor suppressor homolog 4 (Drosophila)
26094	DCAF4	DDB1 and CUL4 associated factor 4
5251	PHEX	phosphate regulating endopeptidase homolog, X-linked
51301	GCNT4	glucosaminyl (N-acetyl) transferase 4, core 2
83700	JAM3	junctional adhesion molecule 3
10501	SEMA6B	sema domain, transmembrane domain (TM), and cytoplasmic domain, (semaphorin) 6B
51200	CPA4	carboxypeptidase A4
134285	TMEM171	transmembrane protein 171
10655	DMRT2	doublesex and mab-3 related transcription factor 2
136227	EMID2	EMI domain containing 2
11149	BVES	blood vessel epicardial substance
256536	TCERG1L	transcription elongation regulator 1-like
196740	VSTM4	V-set and transmembrane domain containing 4
387700	SLC16A12	solute carrier family 16, member 12 (monocarboxylic acid transporter 12)
221823	PRPS1L1	phosphoribosyl pyrophosphate synthetase 1-like 1
83401	ELOVL3	ELOVL fatty acid elongase 3
167410	LIX1	Lix1 homolog (chicken)
9723	SEMA3E	sema domain, immunoglobulin domain (Ig), short basic domain, secreted, (semaphorin) 3E
10325	RRAGB	Ras-related GTP binding B
161247	FITM1	fat storage-inducing transmembrane protein 1
51760	SYT17	synaptotagmin XVII
23619	ZIM2	zinc finger, imprinted 2
100169890	PEG3-AS1	PEG3 antisense RNA 1 (non-protein coding)
51308	REEP2	receptor accessory protein 2
283659	PRTG	protogenin
4160	MC4R	melanocortin 4 receptor
389610	XKR5	XK, Kell blood group complex subunit-related family, member 5
53344	CHIC1	cysteine-rich hydrophobic domain 1
23359	FAM189A1	family with sequence similarity 189, member A1
93979	CPA5	carboxypeptidase A5
648822	HMGN2P18	high mobility group nucleosomal binding domain 2 pseudogene 18
653441	PHC1P1	polyhomeotic homolog 1 (Drosophila) pseudogene 1
6791	AURKAPS1	aurora kinase A pseudogene 1
729505	HMGN2P24	high mobility group nucleosomal binding domain 2 pseudogene 24
729687	HMGN2P25	high mobility group nucleosomal binding domain 2 pseudogene 25
[truncated: 53 more columns]
