# Supplementary material for: PAX7 target genes are globally repressed in facioscapulohumeral muscular dystrophy skeletal muscle
Source: Nat Commun. 2017 Dec 18;8:2152. doi: 10.1038/s41467-017-01200-4 (PMC5735185; doi:10.1038/s41467-017-01200-4)
Supplement: Supplementary file 8 — Supplementary Dataset 5 [file 41467_2017_1200_MOESM8_ESM.xlsx]

## Sheet: overlap_(37)
PAX7 DOWN
Overlap Results
Collection(s):	C2, C4, C5, C6, C7, H
# overlaps shown:	100
# genesets in collections:	9186
# genes in comparison (n):	290
# genes in universe (N):	45956
Gene Set Name	# Genes in Gene Set (K)	Description	# Genes in Overlap (k)	k/K	p-value	FDR q-value
PLASARI_TGFB1_TARGETS_10HR_UP	199	Genes up-regulated in MEF cells (embryonic fibroblast) upon stimulation with TGFB1 [GeneID=7040] for 10 h.	38	0.191	8.49e-45	7.8e-41
NABA_MATRISOME	1028	Ensemble of genes encoding extracellular matrix and extracellular matrix-associated proteins	57	0.0554	2.07e-36	9.49e-33
REN_ALVEOLAR_RHABDOMYOSARCOMA_DN	408	Genes commonly down-regulated in human alveolar rhabdomyosarcoma (ARMS) and its mouse model overexpressing PAX3-FOXO1 [GeneID=5077;2308] fusion.	40	0.098	3.86e-35	1.18e-31
MEISSNER_BRAIN_HCP_WITH_H3K4ME3_AND_H3K27ME3	1069	Genes with high-CpG-density promoters (HCP) bearing histone H3 dimethylation at K4 (H3K4me2) and trimethylation at K27 (H3K27me3) in brain.	51	0.0477	1.81e-29	4.17e-26
HALLMARK_EPITHELIAL_MESENCHYMAL_TRANSITION	200	Genes defining epithelial-mesenchymal transition, as in wound healing, fibrosis and metastasis.	27	0.135	8.68e-28	1.59e-24
WONG_ADULT_TISSUE_STEM_MODULE	721	The 'adult tissue stem' module: genes coordinately up-regulated in a compendium of adult tissue stem cells.	42	0.0583	1.1e-27	1.69e-24
CHARAFE_BREAST_CANCER_LUMINAL_VS_MESENCHYMAL_DN	460	Genes down-regulated in luminal-like breast cancer cell lines compared to the mesenchymal-like ones.	35	0.0761	4.81e-27	6.31e-24
MODULE_47	225	Genes in the cancer module 47	27	0.12	2.25e-26	2.58e-23
MODULE_6	416	Genes in the cancer module 6	33	0.0793	3.99e-26	4.08e-23
SCHUETZ_BREAST_CANCER_DUCTAL_INVASIVE_UP	351	Genes up-regulated in invasive ductal carcinoma (IDC) relative to ductal carcinoma in situ (DCIS, non-invasive).	31	0.0883	5.22e-26	4.79e-23
NABA_MATRISOME_ASSOCIATED	753	Ensemble of genes encoding ECM-associated proteins including ECM-affilaited proteins, ECM regulators and secreted factors	41	0.0544	6.47e-26	5.4e-23
PASINI_SUZ12_TARGETS_DN	315	Genes down-regulated in ES (embryonic stem cells) with defficient SUZ12 [GeneID=23512].	28	0.0889	1.15e-23	8.83e-21
MODULE_55	834	Genes in the cancer module 55	39	0.0468	2.59e-22	1.83e-19
MODULE_5	434	Genes in the cancer module 5	30	0.0691	4.17e-22	2.73e-19
MODULE_1	368	Genes in the cancer module 1	28	0.0761	8.03e-22	4.92e-19
LIM_MAMMARY_STEM_CELL_UP	489	Genes consistently up-regulated in mammary stem cells both in mouse and human species.	31	0.0634	1.05e-21	6.04e-19
NUYTTEN_EZH2_TARGETS_UP	1037	Genes up-regulated in PC3 cells (prostate cancer) after knockdown of EZH2 [GeneID=2146] by RNAi.	42	0.0405	1.25e-21	6.76e-19
MODULE_2	384	Genes in the cancer module 2	28	0.0729	2.53e-21	1.29e-18
BOQUEST_STEM_CELL_CULTURED_VS_FRESH_UP	425	Genes up-regulated in cultured stromal stem cells from adipose tissue, compared to the freshly isolated cells.	29	0.0682	3.01e-21	1.46e-18
CHICAS_RB1_TARGETS_CONFLUENT	567	Genes up-regulated in confluent IMR90 cells (fibroblast) after knockdown of RB1 [GeneID=5925] by RNAi.	32	0.0564	7.38e-21	3.39e-18
MODULE_38	465	Genes in the cancer module 38	29	0.0624	3.57e-20	1.56e-17
ESC_V6.5_UP_EARLY.V1_DN	172	Genes down-regulated during early stages of differentiation of embryoid bodies from V6.5 embryonic stem cells.	20	0.1163	1.47e-19	6.13e-17
MODULE_88	838	Genes in the cancer module 88	36	0.043	1.85e-19	7.37e-17
LEE_BMP2_TARGETS_UP	745	Genes up-regulated in uterus upon knockout of BMP2 [GeneID=650].	34	0.0456	3.14e-19	1.2e-16
LANDIS_BREAST_CANCER_PROGRESSION_DN	70	Genes down-regulated in preneoplastic mammary tissues and whose expression is maintained in tumors.	15	0.2143	3.68e-19	1.35e-16
SWEET_LUNG_CANCER_KRAS_DN	435	Genes down-regulated in the Kras2LA mouse lung cancer model with mutated KRAS [GeneID=3845].	27	0.0621	8.38e-19	2.96e-16
CUI_TCF21_TARGETS_2_DN	830	All significantly down-regulated genes in kidney glomeruli isolated from TCF21 [Gene ID=6943] knockout mice.	35	0.0422	1.08e-18	3.69e-16
PLASARI_TGFB1_TARGETS_1HR_UP	34	Genes up-regulated in MEF cells (embryonic fibroblast) upon stimulation with TGFB1 [GeneID=7040] for 1 h.	12	0.3529	1.54e-18	5.04e-16
MARKEY_RB1_CHRONIC_LOF_DN	118	Genes down-regulated in MEF cells (embryonic fibroblasts) isolated from RB1 [GeneID=5925] knockout mice: chronic loss of function (LOF) of RB1.	17	0.1441	1.96e-18	6.22e-16
MIYAGAWA_TARGETS_OF_EWSR1_ETS_FUSIONS_DN	229	Genes commonly down-regulated in UET-13 cells (mesenchymal progenitor) by expression of EWSR1 [GeneID=2130] fusions with ETS transcription factors FLI1 and ERG [GeneID=2313 ,2078].	21	0.0917	2.58e-18	7.9e-16
WEST_ADRENOCORTICAL_TUMOR_DN	546	Down-regulated genes in pediatric adrenocortical tumors (ACT) compared to the normal tissue.	29	0.0531	2.74e-18	8.13e-16
BRUINS_UVC_RESPONSE_VIA_TP53_GROUP_B	549	Category B genes: p53-dependent genes whose expression in the absence of S389 phosphorylation is dissimilar to loss of TP53 [GeneID=7157] in MEF (embryonic fibroblast) cells in response to UV-C irradiation.	29	0.0528	3.18e-18	9.12e-16
MODULE_60	425	Genes in the cancer module 60	26	0.0612	5.4e-18	1.5e-15
MILI_PSEUDOPODIA_HAPTOTAXIS_DN	668	Transcripts depleted from pseudopodia of NIH/3T3 cells (fibroblast) in response to haptotactic migratory stimulus by fibronectin, FN1 [GeneID=2335].	31	0.0464	8.07e-18	2.18e-15
GOZGIT_ESR1_TARGETS_DN	781	Genes down-regulated in TMX2-28 cells (breast cancer) which do not express ESR1 [GeneID=2099]) compared to the parental MCF7 cells which do.	33	0.0423	1.06e-17	2.79e-15
ANATOMICAL_STRUCTURE_DEVELOPMENT	1013	Genes annotated by the GO term GO:0048856. The biological process whose specific outcome is the progression of an anatomical structure from an initial condition to its mature state. This process begins with the formation of the structure and ends with the mature structure, whatever form that may be including its natural destruction. An anatomical structure is any biological entity that occupies s…	37	0.0365	1.11e-17	2.84e-15
MODULE_12	360	Genes in the cancer module 12	24	0.0667	1.52e-17	3.77e-15
CHARAFE_BREAST_CANCER_LUMINAL_VS_BASAL_DN	455	Genes down-regulated in luminal-like breast cancer cell lines compared to the basal-like ones.	26	0.0571	2.83e-17	6.85e-15
MODULE_220	333	Genes in the cancer module 220	23	0.0691	3.37e-17	7.93e-15
HALLMARK_TNFA_SIGNALING_VIA_NFKB	200	Genes regulated by NF-kB in response to TNF [GeneID=7124].	19	0.095	5.62e-17	1.29e-14
LINDGREN_BLADDER_CANCER_CLUSTER_2B	392	Genes specifically up-regulated in Cluster IIb of urothelial cell carcinom (UCC) tumors.	24	0.0612	1.05e-16	2.34e-14
MANALO_HYPOXIA_UP	207	Genes up-regulated in response to both hypoxia and overexpression of an active form of HIF1A [GeneID=3091].	19	0.0918	1.07e-16	2.34e-14
PEREZ_TP63_TARGETS	355	Genes up-regulated in the HMEC cells (primary mammary epithelium) upon expression of the transcriptionally active isoform of TP63 [GeneID=8626] off adenoviral vector.	23	0.0648	1.36e-16	2.91e-14
COLINA_TARGETS_OF_4EBP1_AND_4EBP2	356	Genes up-regulated in MEF cells (embryonic fibroblast) with double knockout of the translation repressors 4EBP1 [GeneID=1978] and 4EBP2 [GeneID=1979].	23	0.0646	1.45e-16	3.02e-14
WANG_SMARCE1_TARGETS_UP	280	Genes up-regulated in BT549 cells (breast cancer) by expression of SMARCE1 [GeneID=6605] off a retroviral vector.	21	0.075	1.58e-16	3.17e-14
BENPORATH_SUZ12_TARGETS	1038	Set 'Suz12 targets': genes identified by ChIP on chip as targets of the Polycomb protein SUZ12 [GeneID=23512] in human embryonic stem cells.	36	0.0347	1.59e-16	3.17e-14
MULTICELLULAR_ORGANISMAL_DEVELOPMENT	1049	Genes annotated by the GO term GO:0007275. The biological process whose specific outcome is the progression of an organism over time from an initial condition (e.g. a zygote or a young adult) to a later condition (e.g. a multicellular animal or an aged adult).	36	0.0343	2.2e-16	4.3e-14
SWEET_KRAS_TARGETS_UP	84	Genes upregulated in KRAS [GeneID=3845] knockdown vs control in a human cell line.	14	0.1667	2.48e-16	4.74e-14
CHEN_METABOLIC_SYNDROM_NETWORK	1210	Genes forming the macrophage-enriched metabolic network (MEMN) claimed to have a causal relationship with the metabolic syndrom traits.	38	0.0314	5.28e-16	9.9e-14
ORGAN_DEVELOPMENT	571	Genes annotated by the GO term GO:0048513. Development of a tissue or tissues that work together to perform a specific function or functions. Development pertains to the process whose specific outcome is the progression of a structure over time, from its formation to the mature structure. Organs are commonly observed as visibly distinct structures, but may also exist as loosely associated cluster…	27	0.0473	7.42e-16	1.36e-13
HALLMARK_IL2_STAT5_SIGNALING	200	Genes up-regulated by STAT5 in response to IL2 stimulation.	18	0.09	9.85e-16	1.77e-13
SYSTEM_DEVELOPMENT	861	Genes annotated by the GO term GO:0048731. The process whose specific outcome is the progression of an organismal system over time, from its formation to the mature structure. A system is a regularly interacting or interdependent group of organs or tissues that work together to carry out a given biological process.	32	0.0372	1.27e-15	2.24e-13
BERENJENO_TRANSFORMED_BY_RHOA_UP	536	Genes up-regulated in NIH3T3 cells (fibroblasts) transformed by expression of contitutively active (Q63L) form of RHOA [GeneID=387] off plasmid vector.	26	0.0485	1.43e-15	2.47e-13
PEREZ_TP53_AND_TP63_TARGETS	205	Genes up-regulated in HMEC cells (primary mammary epithelium) upon expression of both of TP53 [GeneID=7157] and the transcriptionally active isoform of TP63 [GeneID=8626] off adenoviral vectors.	18	0.0878	1.52e-15	2.59e-13
DELYS_THYROID_CANCER_UP	443	Genes up-regulated in papillary thyroid carcinoma (PTC) compared to normal tissue.	24	0.0542	1.61e-15	2.69e-13
EXTRACELLULAR_REGION	447	Genes annotated by the GO term GO:0005576. The space external to the outermost structure of a cell. For cells without external protective or external encapsulating structures this refers to space outside of the plasma membrane. This term covers the host cell environment outside an intracellular parasite.	24	0.0537	1.97e-15	3.23e-13
SMID_BREAST_CANCER_BASAL_UP	648	Genes up-regulated in basal subtype of breast cancer samles.	28	0.0432	2.04e-15	3.29e-13
KOINUMA_TARGETS_OF_SMAD2_OR_SMAD3	824	Genes with promoters occupied by SMAD2 or SMAD3 [GeneID=4087, 4088] in HaCaT cells (keratinocyte) according to a ChIP-chip analysis.	31	0.0376	2.61e-15	4.13e-13
WU_CELL_MIGRATION	184	Genes associated with migration rate of 40 human bladder cancer cells.	17	0.0924	4.04e-15	6.29e-13
MARTINEZ_RB1_TARGETS_UP	673	Genes up-regulated in mice with skin specific knockout of RB1 [GeneID=5925] by Cre-lox.	28	0.0416	5.24e-15	8.02e-13
PEREZ_TP53_TARGETS	1174	Genes up-regulated in the HMEC cells (primary mammary epithelium) upon expression of TP53 [GeneID=7157] off adenoviral vector.	36	0.0307	6.8e-15	1.02e-12
BOQUEST_STEM_CELL_UP	260	Genes up-regulated in freshly isolated CD31- [GeneID=5175] (stromal stem cells from adipose tissue) versus the CD31+ (non-stem) counterparts.	19	0.0731	7.23e-15	1.07e-12
TGFB_UP.V1_UP	192	Genes up-regulated in a panel of epithelial cell lines by TGFB1 [Gene ID=7040].	17	0.0885	8.22e-15	1.2e-12
KIM_WT1_TARGETS_12HR_UP	162	Genes up-regulated in UB27 cells (osteosarcoma) at 12 hr after inducing the expression of a mutated form of WT1 [GeneID=7490].	16	0.0988	9.15e-15	1.31e-12
LABBE_TARGETS_OF_TGFB1_AND_WNT3A_UP	111	Up-regulated genes in NMuMG cells (mammary epithelium) after stimulation with both TGFB1 and WNT3A [GeneID=7040;89780].	14	0.1261	1.41e-14	1.99e-12
PICCALUGA_ANGIOIMMUNOBLASTIC_LYMPHOMA_UP	205	Up-regulated genes in angioimmunoblastic lymphoma (AILT) compared to normal T lymphocytes.	17	0.0829	2.44e-14	3.4e-12
MODULE_24	453	Genes in the cancer module 24	23	0.0508	2.51e-14	3.44e-12
BURTON_ADIPOGENESIS_9	92	Strongly down-regulated at 8-96 h during differentiation of 3T3-L1 cells (fibroblast) into adipocytes.	13	0.1413	2.75e-14	3.71e-12
MEMBRANE	1994	Genes annotated by the GO term GO:0016020. Double layer of lipid molecules that encloses all cells, and, in eukaryotes, many organelles; may be a single or double lipid bilayer; also includes associated proteins.	46	0.0231	3.16e-14	4.18e-12
BMI1_DN_MEL18_DN.V1_UP	145	Genes up-regulated in DAOY cells (medulloblastoma) upon knockdown of BMI1 and PCGF2 [Gene ID=648, 7703] genes by RNAi.	15	0.1034	3.18e-14	4.18e-12
SMID_BREAST_CANCER_LUMINAL_B_DN	564	Genes down-regulated in the luminal B subtype of breast cancer.	25	0.0443	3.91e-14	5.06e-12
KINSEY_TARGETS_OF_EWSR1_FLII_FUSION_DN	329	Genes down-regulated in TC71 and EWS502 cells (Ewing's sarcoma) by EWSR1-FLI1 [GeneID=2130;2314] as inferred from RNAi knockdown of this fusion protein.	20	0.0608	4.57e-14	5.82e-12
LANDIS_ERBB2_BREAST_TUMORS_324_DN	149	Down-regulated genes from the 324 genes identified by two analytical methods as changed in the mammary tumors induced by transgenic expression of ERBB2 [GeneID=2064].	15	0.1007	4.78e-14	6.01e-12
KIM_WT1_TARGETS_UP	214	Genes up-regulated in UB27 cells (osteosarcoma) at any time point after inducing the expression of a mutant form of WT1 [GeneID=7490].	17	0.0794	4.96e-14	6.16e-12
BOQUEST_STEM_CELL_DN	216	Genes down-regulated in freshly isolated CD31- [GeneID=5175] (stromal stem cells from adipose tissue) versus the CD31+ (non-stem) counterparts.	17	0.0787	5.78e-14	7.08e-12
FULCHER_INFLAMMATORY_RESPONSE_LECTIN_VS_LPS_UP	579	Genes up-regulated in monocyte-derived dendritic cells (MDDC) after stimulation with galecin-1 (lectin, LGALS1) [GeneID=3956] compared to that with bacterial lipopolysaccharide (LPS).	25	0.0432	7.03e-14	8.5e-12
CORDENONSI_YAP_CONSERVED_SIGNATURE	57	YAP conserved signature.	11	0.193	7.45e-14	8.89e-12
PLASMA_MEMBRANE	1426	Genes annotated by the GO term GO:0005886. The membrane surrounding a cell that separates the cell from its external environment. It consists of a phospholipid bilayer and associated proteins.	38	0.0266	9.09e-14	1.07e-11
NABA_SECRETED_FACTORS	344	Genes encoding secreted soluble factors	20	0.0581	1.05e-13	1.22e-11
SMIRNOV_CIRCULATING_ENDOTHELIOCYTES_IN_CANCER_UP	158	Genes up-regulated in circulating endothelial cells (CEC) from cancer patients compared to those from healthy donors.	15	0.0949	1.14e-13	1.31e-11
ROZANOV_MMP14_TARGETS_UP	266	Genes up-regulated in HT1080 cells (fibrosarcoma) over-expressing MMP14 [GeneID=4323] compared to those with knockdown of the gene by RNAi.	18	0.0677	1.41e-13	1.6e-11
ACEVEDO_FGFR1_TARGETS_IN_PROSTATE_CANCER_MODEL_DN	308	Genes down-regulated during prostate cancer progression in the JOCK1 model due to inducible activation of FGFR1 [GeneID=2260] gene in prostate.	19	0.0617	1.54e-13	1.71e-11
ZWANG_TRANSIENTLY_UP_BY_1ST_EGF_PULSE_ONLY	1839	Genes transiently induced only by the first pulse of EGF [GeneID =1950] in 184A1 cells (mammary epithelium).	43	0.0234	1.54e-13	1.71e-11
DURAND_STROMA_NS_UP	162	Genes up-regulated in the HSC non-supportive stromal cell lines.	15	0.0926	1.65e-13	1.79e-11
PETROVA_ENDOTHELIUM_LYMPHATIC_VS_BLOOD_DN	162	Genes up-regulated in BEC (blood endothelial cells) compared to LEC (lymphatic endothelial cells).	15	0.0926	1.65e-13	1.79e-11
MODULE_84	549	Genes in the cancer module 84	24	0.0437	1.74e-13	1.85e-11
MODULE_324	133	Genes in the cancer module 324	14	0.1053	1.81e-13	1.91e-11
RESPONSE_TO_EXTERNAL_STIMULUS	312	Genes annotated by the GO term GO:0009605. A change in state or activity of a cell or an organism (in terms of movement, secretion, enzyme production, gene expression, etc.) as a result of an external stimulus.	19	0.0609	1.93e-13	2.02e-11
KIM_GLIS2_TARGETS_UP	84	Partial list of genes up-regulated in the kidney of GLIS2 [GeneID=84662] knockout mice compared to the wild type.	12	0.1429	2.39e-13	2.47e-11
GSE24142_EARLY_THYMIC_PROGENITOR_VS_DN2_THYMOCYTE_UP	200	Genes up-regulated in comparison of thymic progenitors versus DN2 thymocytes.	16	0.08	2.5e-13	2.55e-11
SIGNAL_TRANSDUCTION	1634	Genes annotated by the GO term GO:0007165. The cascade of processes by which a signal interacts with a receptor, causing a change in the level or activity of a second messenger or other downstream target, and ultimately effecting a change in the functioning of the cell.	40	0.0245	2.85e-13	2.87e-11
MODULE_23	565	Genes in the cancer module 23	24	0.0425	3.21e-13	3.2e-11
DELACROIX_RARG_BOUND_MEF	367	Genes with DNA sequences bound by RARG [GeneID=5916] in MEF cells (embryonic fibroblast).	20	0.0545	3.49e-13	3.45e-11
MEL18_DN.V1_UP	141	Genes up-regulated in DAOY cells (medulloblastoma) upon knockdown of PCGF2 [Gene ID=7703] gene by RNAi.	14	0.0993	4.09e-13	3.96e-11
MODULE_64	518	Genes in the cancer module 64	23	0.0444	4.1e-13	3.96e-11
RECEPTOR_BINDING	377	Genes annotated by the GO term GO:0005102. Interacting selectively with one or more specific sites on a receptor molecule, a macromolecule that undergoes combination with a hormone, neurotransmitter, drug or intracellular messenger to initiate a change in cell function.	20	0.0531	5.73e-13	5.48e-11
LINDGREN_BLADDER_CANCER_CLUSTER_1_DN	378	Down-regulated genes whose expression profile is specific to Custer I of urothelial cell carcinoma (UCC) tumors.	20	0.0529	6.02e-13	5.7e-11
GOTZMANN_EPITHELIAL_TO_MESENCHYMAL_TRANSITION_UP	69	Genes up-regulated in MMH-RT cells (hepatocytes displaying an invasive, metastatic phenotype) during epithelial to mesenchymal transition (EMT).	11	0.1594	6.89e-13	6.46e-11
ZHANG_TLX_TARGETS_60HR_UP	293	Genes up-regulated in neural stem cells (NSC) at 60 h after cre-lox knockout of TLX (NR2E1) [GeneID=7101].	18	0.0614	7.28e-13	6.7e-11
BMI1_DN.V1_UP	147	Genes up-regulated in DAOY cells (medulloblastoma) upon knockdown of BMI1 [Gene ID=648] gene by RNAi.	14	0.0952	7.3e-13	6.7e-11
Gene/Gene Set Overlap Matrix
Entrez Gene Id	Gene Symbol	Gene Description	PLASARI_TGFB1_TARGETS_10HR_UP	NABA_MATRISOME	REN_ALVEOLAR_RHABDOMYOSARCOMA_DN	MEISSNER_BRAIN_HCP_WITH_H3K4ME3_AND_H3K27ME3	HALLMARK_EPITHELIAL_MESENCHYMAL_TRANSITION	WONG_ADULT_TISSUE_STEM_MODULE	CHARAFE_BREAST_CANCER_LUMINAL_VS_MESENCHYMAL_DN	MODULE_47	MODULE_6	SCHUETZ_BREAST_CANCER_DUCTAL_INVASIVE_UP	NABA_MATRISOME_ASSOCIATED	PASINI_SUZ12_TARGETS_DN	MODULE_55	MODULE_5	MODULE_1	LIM_MAMMARY_STEM_CELL_UP	NUYTTEN_EZH2_TARGETS_UP	MODULE_2	BOQUEST_STEM_CELL_CULTURED_VS_FRESH_UP	CHICAS_RB1_TARGETS_CONFLUENT	MODULE_38	ESC_V6.5_UP_EARLY.V1_DN	MODULE_88	LEE_BMP2_TARGETS_UP	LANDIS_BREAST_CANCER_PROGRESSION_DN	SWEET_LUNG_CANCER_KRAS_DN	CUI_TCF21_TARGETS_2_DN	PLASARI_TGFB1_TARGETS_1HR_UP	MARKEY_RB1_CHRONIC_LOF_DN	MIYAGAWA_TARGETS_OF_EWSR1_ETS_FUSIONS_DN	WEST_ADRENOCORTICAL_TUMOR_DN	BRUINS_UVC_RESPONSE_VIA_TP53_GROUP_B	MODULE_60	MILI_PSEUDOPODIA_HAPTOTAXIS_DN	GOZGIT_ESR1_TARGETS_DN	ANATOMICAL_STRUCTURE_DEVELOPMENT	MODULE_12	CHARAFE_BREAST_CANCER_LUMINAL_VS_BASAL_DN	MODULE_220	HALLMARK_TNFA_SIGNALING_VIA_NFKB	LINDGREN_BLADDER_CANCER_CLUSTER_2B	MANALO_HYPOXIA_UP	PEREZ_TP63_TARGETS	COLINA_TARGETS_OF_4EBP1_AND_4EBP2	WANG_SMARCE1_TARGETS_UP	BENPORATH_SUZ12_TARGETS	MULTICELLULAR_ORGANISMAL_DEVELOPMENT
4803	NGF	nerve growth factor (beta polypeptide)	PLASARI_TGFB1_TARGETS_10HR_UP	NABA_MATRISOME	REN_ALVEOLAR_RHABDOMYOSARCOMA_DN	MEISSNER_BRAIN_HCP_WITH_H3K4ME3_AND_H3K27ME3							NABA_MATRISOME_ASSOCIATED					LIM_MAMMARY_STEM_CELL_UP													MARKEY_RB1_CHRONIC_LOF_DN			BRUINS_UVC_RESPONSE_VIA_TP53_GROUP_B							MODULE_220							BENPORATH_SUZ12_TARGETS
10272	FSTL3	follistatin-like 3 (secreted glycoprotein)	PLASARI_TGFB1_TARGETS_10HR_UP	NABA_MATRISOME	REN_ALVEOLAR_RHABDOMYOSARCOMA_DN		HALLMARK_EPITHELIAL_MESENCHYMAL_TRANSITION						NABA_MATRISOME_ASSOCIATED			MODULE_5	MODULE_1			MODULE_2			MODULE_38		MODULE_88										MODULE_60
2247	FGF2	fibroblast growth factor 2 (basic)	PLASARI_TGFB1_TARGETS_10HR_UP	NABA_MATRISOME	REN_ALVEOLAR_RHABDOMYOSARCOMA_DN		HALLMARK_EPITHELIAL_MESENCHYMAL_TRANSITION						NABA_MATRISOME_ASSOCIATED								BOQUEST_STEM_CELL_CULTURED_VS_FRESH_UP			ESC_V6.5_UP_EARLY.V1_DN														ANATOMICAL_STRUCTURE_DEVELOPMENT		CHARAFE_BREAST_CANCER_LUMINAL_VS_BASAL_DN	MODULE_220								MULTICELLULAR_ORGANISMAL_DEVELOPMENT
5054	SERPINE1	serpin peptidase inhibitor, clade E (nexin, plasminogen activator inhibitor type 1), member 1	PLASARI_TGFB1_TARGETS_10HR_UP	NABA_MATRISOME			HALLMARK_EPITHELIAL_MESENCHYMAL_TRANSITION	WONG_ADULT_TISSUE_STEM_MODULE	CHARAFE_BREAST_CANCER_LUMINAL_VS_MESENCHYMAL_DN	MODULE_47			NABA_MATRISOME_ASSOCIATED		MODULE_55		MODULE_1		NUYTTEN_EZH2_TARGETS_UP		BOQUEST_STEM_CELL_CULTURED_VS_FRESH_UP	CHICAS_RB1_TARGETS_CONFLUENT	MODULE_38	ESC_V6.5_UP_EARLY.V1_DN	MODULE_88					PLASARI_TGFB1_TARGETS_1HR_UP		MIYAGAWA_TARGETS_OF_EWSR1_ETS_FUSIONS_DN		BRUINS_UVC_RESPONSE_VIA_TP53_GROUP_B					MODULE_12			HALLMARK_TNFA_SIGNALING_VIA_NFKB		MANALO_HYPOXIA_UP
7078	TIMP3	TIMP metallopeptidase inhibitor 3	PLASARI_TGFB1_TARGETS_10HR_UP	NABA_MATRISOME			HALLMARK_EPITHELIAL_MESENCHYMAL_TRANSITION	WONG_ADULT_TISSUE_STEM_MODULE		MODULE_47	MODULE_6	SCHUETZ_BREAST_CANCER_DUCTAL_INVASIVE_UP	NABA_MATRISOME_ASSOCIATED		MODULE_55	MODULE_5		LIM_MAMMARY_STEM_CELL_UP		MODULE_2			MODULE_38		MODULE_88			SWEET_LUNG_CANCER_KRAS_DN	CUI_TCF21_TARGETS_2_DN		MARKEY_RB1_CHRONIC_LOF_DN				MODULE_60				MODULE_12
8038	ADAM12	ADAM metallopeptidase domain 12	PLASARI_TGFB1_TARGETS_10HR_UP	NABA_MATRISOME			HALLMARK_EPITHELIAL_MESENCHYMAL_TRANSITION					SCHUETZ_BREAST_CANCER_DUCTAL_INVASIVE_UP	NABA_MATRISOME_ASSOCIATED								BOQUEST_STEM_CELL_CULTURED_VS_FRESH_UP											MIYAGAWA_TARGETS_OF_EWSR1_ETS_FUSIONS_DN						ANATOMICAL_STRUCTURE_DEVELOPMENT			MODULE_220							BENPORATH_SUZ12_TARGETS	MULTICELLULAR_ORGANISMAL_DEVELOPMENT
1839	HBEGF	heparin-binding EGF-like growth factor	PLASARI_TGFB1_TARGETS_10HR_UP	NABA_MATRISOME				WONG_ADULT_TISSUE_STEM_MODULE					NABA_MATRISOME_ASSOCIATED	PASINI_SUZ12_TARGETS_DN	MODULE_55						BOQUEST_STEM_CELL_CULTURED_VS_FRESH_UP			ESC_V6.5_UP_EARLY.V1_DN	MODULE_88					PLASARI_TGFB1_TARGETS_1HR_UP				BRUINS_UVC_RESPONSE_VIA_TP53_GROUP_B	MODULE_60	MILI_PSEUDOPODIA_HAPTOTAXIS_DN		ANATOMICAL_STRUCTURE_DEVELOPMENT			MODULE_220	HALLMARK_TNFA_SIGNALING_VIA_NFKB							MULTICELLULAR_ORGANISMAL_DEVELOPMENT
6376	CX3CL1	chemokine (C-X3-C motif) ligand 1	PLASARI_TGFB1_TARGETS_10HR_UP	NABA_MATRISOME							MODULE_6		NABA_MATRISOME_ASSOCIATED		MODULE_55	MODULE_5																							MODULE_12					MANALO_HYPOXIA_UP	PEREZ_TP63_TARGETS
8817	FGF18	fibroblast growth factor 18	PLASARI_TGFB1_TARGETS_10HR_UP	NABA_MATRISOME									NABA_MATRISOME_ASSOCIATED																	PLASARI_TGFB1_TARGETS_1HR_UP								ANATOMICAL_STRUCTURE_DEVELOPMENT							PEREZ_TP63_TARGETS	COLINA_TARGETS_OF_4EBP1_AND_4EBP2
2069	EREG	epiregulin	PLASARI_TGFB1_TARGETS_10HR_UP	NABA_MATRISOME									NABA_MATRISOME_ASSOCIATED																			MIYAGAWA_TARGETS_OF_EWSR1_ETS_FUSIONS_DN		BRUINS_UVC_RESPONSE_VIA_TP53_GROUP_B				ANATOMICAL_STRUCTURE_DEVELOPMENT		CHARAFE_BREAST_CANCER_LUMINAL_VS_BASAL_DN	MODULE_220								MULTICELLULAR_ORGANISMAL_DEVELOPMENT
6361	CCL17	chemokine (C-C motif) ligand 17	PLASARI_TGFB1_TARGETS_10HR_UP	NABA_MATRISOME									NABA_MATRISOME_ASSOCIATED																												MODULE_220								MULTICELLULAR_ORGANISMAL_DEVELOPMENT
4982	TNFRSF11B	tumor necrosis factor receptor superfamily, member 11b	PLASARI_TGFB1_TARGETS_10HR_UP		REN_ALVEOLAR_RHABDOMYOSARCOMA_DN		HALLMARK_EPITHELIAL_MESENCHYMAL_TRANSITION	WONG_ADULT_TISSUE_STEM_MODULE		MODULE_47											BOQUEST_STEM_CELL_CULTURED_VS_FRESH_UP								CUI_TCF21_TARGETS_2_DN			MIYAGAWA_TARGETS_OF_EWSR1_ETS_FUSIONS_DN		BRUINS_UVC_RESPONSE_VIA_TP53_GROUP_B			GOZGIT_ESR1_TARGETS_DN	ANATOMICAL_STRUCTURE_DEVELOPMENT								COLINA_TARGETS_OF_4EBP1_AND_4EBP2			MULTICELLULAR_ORGANISMAL_DEVELOPMENT
7980	TFPI2	tissue factor pathway inhibitor 2	PLASARI_TGFB1_TARGETS_10HR_UP		REN_ALVEOLAR_RHABDOMYOSARCOMA_DN		HALLMARK_EPITHELIAL_MESENCHYMAL_TRANSITION												NUYTTEN_EZH2_TARGETS_UP
23052	ENDOD1	endonuclease domain containing 1	PLASARI_TGFB1_TARGETS_10HR_UP		REN_ALVEOLAR_RHABDOMYOSARCOMA_DN														NUYTTEN_EZH2_TARGETS_UP										CUI_TCF21_TARGETS_2_DN							MILI_PSEUDOPODIA_HAPTOTAXIS_DN
4616	GADD45B	growth arrest and DNA-damage-inducible, beta	PLASARI_TGFB1_TARGETS_10HR_UP			MEISSNER_BRAIN_HCP_WITH_H3K4ME3_AND_H3K27ME3	HALLMARK_EPITHELIAL_MESENCHYMAL_TRANSITION				MODULE_6				MODULE_55						BOQUEST_STEM_CELL_CULTURED_VS_FRESH_UP							SWEET_LUNG_CANCER_KRAS_DN		PLASARI_TGFB1_TARGETS_1HR_UP												HALLMARK_TNFA_SIGNALING_VIA_NFKB	LINDGREN_BLADDER_CANCER_CLUSTER_2B	MANALO_HYPOXIA_UP
1959	EGR2	early growth response 2	PLASARI_TGFB1_TARGETS_10HR_UP			MEISSNER_BRAIN_HCP_WITH_H3K4ME3_AND_H3K27ME3		WONG_ADULT_TISSUE_STEM_MODULE										LIM_MAMMARY_STEM_CELL_UP	NUYTTEN_EZH2_TARGETS_UP		BOQUEST_STEM_CELL_CULTURED_VS_FRESH_UP									PLASARI_TGFB1_TARGETS_1HR_UP								ANATOMICAL_STRUCTURE_DEVELOPMENT			MODULE_220	HALLMARK_TNFA_SIGNALING_VIA_NFKB			PEREZ_TP63_TARGETS			BENPORATH_SUZ12_TARGETS	MULTICELLULAR_ORGANISMAL_DEVELOPMENT
182	JAG1	jagged 1	PLASARI_TGFB1_TARGETS_10HR_UP			MEISSNER_BRAIN_HCP_WITH_H3K4ME3_AND_H3K27ME3			CHARAFE_BREAST_CANCER_LUMINAL_VS_MESENCHYMAL_DN					PASINI_SUZ12_TARGETS_DN				LIM_MAMMARY_STEM_CELL_UP				CHICAS_RB1_TARGETS_CONFLUENT	MODULE_38			LEE_BMP2_TARGETS_UP											GOZGIT_ESR1_TARGETS_DN			CHARAFE_BREAST_CANCER_LUMINAL_VS_BASAL_DN	MODULE_220	HALLMARK_TNFA_SIGNALING_VIA_NFKB			PEREZ_TP63_TARGETS		WANG_SMARCE1_TARGETS_UP
26030	PLEKHG3	pleckstrin homology domain containing, family G (with RhoGef domain) member 3	PLASARI_TGFB1_TARGETS_10HR_UP			MEISSNER_BRAIN_HCP_WITH_H3K4ME3_AND_H3K27ME3
5743	PTGS2	prostaglandin-endoperoxide synthase 2 (prostaglandin G/H synthase and cyclooxygenase)	PLASARI_TGFB1_TARGETS_10HR_UP					WONG_ADULT_TISSUE_STEM_MODULE	CHARAFE_BREAST_CANCER_LUMINAL_VS_MESENCHYMAL_DN									LIM_MAMMARY_STEM_CELL_UP	NUYTTEN_EZH2_TARGETS_UP											PLASARI_TGFB1_TARGETS_1HR_UP				BRUINS_UVC_RESPONSE_VIA_TP53_GROUP_B						CHARAFE_BREAST_CANCER_LUMINAL_VS_BASAL_DN		HALLMARK_TNFA_SIGNALING_VIA_NFKB
56172	ANKH	ankylosis, progressive homolog (mouse)	PLASARI_TGFB1_TARGETS_10HR_UP					WONG_ADULT_TISSUE_STEM_MODULE	CHARAFE_BREAST_CANCER_LUMINAL_VS_MESENCHYMAL_DN																											MILI_PSEUDOPODIA_HAPTOTAXIS_DN		ANATOMICAL_STRUCTURE_DEVELOPMENT		CHARAFE_BREAST_CANCER_LUMINAL_VS_BASAL_DN									MULTICELLULAR_ORGANISMAL_DEVELOPMENT
8553	BHLHE40	basic helix-loop-helix family, member e40	PLASARI_TGFB1_TARGETS_10HR_UP					WONG_ADULT_TISSUE_STEM_MODULE						PASINI_SUZ12_TARGETS_DN					NUYTTEN_EZH2_TARGETS_UP		BOQUEST_STEM_CELL_CULTURED_VS_FRESH_UP			ESC_V6.5_UP_EARLY.V1_DN						PLASARI_TGFB1_TARGETS_1HR_UP				BRUINS_UVC_RESPONSE_VIA_TP53_GROUP_B								HALLMARK_TNFA_SIGNALING_VIA_NFKB		MANALO_HYPOXIA_UP		COLINA_TARGETS_OF_4EBP1_AND_4EBP2
9945	GFPT2	glutamine-fructose-6-phosphate transaminase 2	PLASARI_TGFB1_TARGETS_10HR_UP						CHARAFE_BREAST_CANCER_LUMINAL_VS_MESENCHYMAL_DN			SCHUETZ_BREAST_CANCER_DUCTAL_INVASIVE_UP			MODULE_55		MODULE_1		NUYTTEN_EZH2_TARGETS_UP						MODULE_88							MIYAGAWA_TARGETS_OF_EWSR1_ETS_FUSIONS_DN							MODULE_12			HALLMARK_TNFA_SIGNALING_VIA_NFKB			PEREZ_TP63_TARGETS
1264	CNN1	calponin 1, basic, smooth muscle	PLASARI_TGFB1_TARGETS_10HR_UP							MODULE_47	MODULE_6			PASINI_SUZ12_TARGETS_DN			MODULE_1	LIM_MAMMARY_STEM_CELL_UP		MODULE_2		CHICAS_RB1_TARGETS_CONFLUENT
6004	RGS16	regulator of G-protein signaling 16	PLASARI_TGFB1_TARGETS_10HR_UP							MODULE_47											BOQUEST_STEM_CELL_CULTURED_VS_FRESH_UP													BRUINS_UVC_RESPONSE_VIA_TP53_GROUP_B					MODULE_12
11343	MGLL	monoglyceride lipase	PLASARI_TGFB1_TARGETS_10HR_UP								MODULE_6				MODULE_55	MODULE_5			NUYTTEN_EZH2_TARGETS_UP	MODULE_2			MODULE_38		MODULE_88				CUI_TCF21_TARGETS_2_DN										MODULE_12									BENPORATH_SUZ12_TARGETS
9891	NUAK1	NUAK family, SNF1-like kinase, 1	PLASARI_TGFB1_TARGETS_10HR_UP									SCHUETZ_BREAST_CANCER_DUCTAL_INVASIVE_UP		PASINI_SUZ12_TARGETS_DN					NUYTTEN_EZH2_TARGETS_UP																		GOZGIT_ESR1_TARGETS_DN						LINDGREN_BLADDER_CANCER_CLUSTER_2B	MANALO_HYPOXIA_UP	PEREZ_TP63_TARGETS
57458	TMCC3	transmembrane and coiled-coil domain family 3	PLASARI_TGFB1_TARGETS_10HR_UP											PASINI_SUZ12_TARGETS_DN												LEE_BMP2_TARGETS_UP			CUI_TCF21_TARGETS_2_DN
3055	HCK	hemopoietic cell kinase	PLASARI_TGFB1_TARGETS_10HR_UP													MODULE_5												SWEET_LUNG_CANCER_KRAS_DN										ANATOMICAL_STRUCTURE_DEVELOPMENT											MULTICELLULAR_ORGANISMAL_DEVELOPMENT
5317	PKP1	plakophilin 1 (ectodermal dysplasia/skin fragility syndrome)	PLASARI_TGFB1_TARGETS_10HR_UP															LIM_MAMMARY_STEM_CELL_UP																														BENPORATH_SUZ12_TARGETS
406	ARNTL	aryl hydrocarbon receptor nuclear translocator-like	PLASARI_TGFB1_TARGETS_10HR_UP															LIM_MAMMARY_STEM_CELL_UP
64388	GREM2	gremlin 2	PLASARI_TGFB1_TARGETS_10HR_UP																		BOQUEST_STEM_CELL_CULTURED_VS_FRESH_UP							SWEET_LUNG_CANCER_KRAS_DN
2707	GJB3	gap junction protein, beta 3, 31kDa	PLASARI_TGFB1_TARGETS_10HR_UP																					ESC_V6.5_UP_EARLY.V1_DN							MARKEY_RB1_CHRONIC_LOF_DN					MILI_PSEUDOPODIA_HAPTOTAXIS_DN				CHARAFE_BREAST_CANCER_LUMINAL_VS_BASAL_DN
127544	RNF19B	ring finger protein 19B	PLASARI_TGFB1_TARGETS_10HR_UP																												MARKEY_RB1_CHRONIC_LOF_DN											HALLMARK_TNFA_SIGNALING_VIA_NFKB
55220	KLHDC8A	kelch domain containing 8A	PLASARI_TGFB1_TARGETS_10HR_UP																														WEST_ADRENOCORTICAL_TUMOR_DN	BRUINS_UVC_RESPONSE_VIA_TP53_GROUP_B
1240	CMKLR1	chemokine-like receptor 1	PLASARI_TGFB1_TARGETS_10HR_UP																																			ANATOMICAL_STRUCTURE_DEVELOPMENT											MULTICELLULAR_ORGANISMAL_DEVELOPMENT
10848	PPP1R13L	protein phosphatase 1, regulatory subunit 13 like	PLASARI_TGFB1_TARGETS_10HR_UP																																									MANALO_HYPOXIA_UP
84102	SLC41A2	solute carrier family 41, member 2	PLASARI_TGFB1_TARGETS_10HR_UP																																											COLINA_TARGETS_OF_4EBP1_AND_4EBP2
2307	FOXS1	forkhead box S1	PLASARI_TGFB1_TARGETS_10HR_UP
5654	HTRA1	HtrA serine peptidase 1		NABA_MATRISOME	REN_ALVEOLAR_RHABDOMYOSARCOMA_DN	MEISSNER_BRAIN_HCP_WITH_H3K4ME3_AND_H3K27ME3	HALLMARK_EPITHELIAL_MESENCHYMAL_TRANSITION	WONG_ADULT_TISSUE_STEM_MODULE	CHARAFE_BREAST_CANCER_LUMINAL_VS_MESENCHYMAL_DN	MODULE_47		SCHUETZ_BREAST_CANCER_DUCTAL_INVASIVE_UP	NABA_MATRISOME_ASSOCIATED					LIM_MAMMARY_STEM_CELL_UP						ESC_V6.5_UP_EARLY.V1_DN		LEE_BMP2_TARGETS_UP	LANDIS_BREAST_CANCER_PROGRESSION_DN		CUI_TCF21_TARGETS_2_DN		MARKEY_RB1_CHRONIC_LOF_DN									CHARAFE_BREAST_CANCER_LUMINAL_VS_BASAL_DN				MANALO_HYPOXIA_UP				BENPORATH_SUZ12_TARGETS
3491	CYR61	cysteine-rich, angiogenic inducer, 61		NABA_MATRISOME	REN_ALVEOLAR_RHABDOMYOSARCOMA_DN	MEISSNER_BRAIN_HCP_WITH_H3K4ME3_AND_H3K27ME3	HALLMARK_EPITHELIAL_MESENCHYMAL_TRANSITION	WONG_ADULT_TISSUE_STEM_MODULE			MODULE_6	SCHUETZ_BREAST_CANCER_DUCTAL_INVASIVE_UP		PASINI_SUZ12_TARGETS_DN	MODULE_55	MODULE_5	MODULE_1			MODULE_2			MODULE_38	ESC_V6.5_UP_EARLY.V1_DN	MODULE_88			SWEET_LUNG_CANCER_KRAS_DN		PLASARI_TGFB1_TARGETS_1HR_UP								ANATOMICAL_STRUCTURE_DEVELOPMENT	MODULE_12			HALLMARK_TNFA_SIGNALING_VIA_NFKB	LINDGREN_BLADDER_CANCER_CLUSTER_2B
3490	IGFBP7	insulin-like growth factor binding protein 7		NABA_MATRISOME	REN_ALVEOLAR_RHABDOMYOSARCOMA_DN	MEISSNER_BRAIN_HCP_WITH_H3K4ME3_AND_H3K27ME3		WONG_ADULT_TISSUE_STEM_MODULE	CHARAFE_BREAST_CANCER_LUMINAL_VS_MESENCHYMAL_DN	MODULE_47		SCHUETZ_BREAST_CANCER_DUCTAL_INVASIVE_UP												ESC_V6.5_UP_EARLY.V1_DN																CHARAFE_BREAST_CANCER_LUMINAL_VS_BASAL_DN			LINDGREN_BLADDER_CANCER_CLUSTER_2B
11167	FSTL1	follistatin-like 1		NABA_MATRISOME	REN_ALVEOLAR_RHABDOMYOSARCOMA_DN		HALLMARK_EPITHELIAL_MESENCHYMAL_TRANSITION	WONG_ADULT_TISSUE_STEM_MODULE	CHARAFE_BREAST_CANCER_LUMINAL_VS_MESENCHYMAL_DN			SCHUETZ_BREAST_CANCER_DUCTAL_INVASIVE_UP	NABA_MATRISOME_ASSOCIATED														LANDIS_BREAST_CANCER_PROGRESSION_DN													CHARAFE_BREAST_CANCER_LUMINAL_VS_BASAL_DN
1277	COL1A1	collagen, type I, alpha 1		NABA_MATRISOME	REN_ALVEOLAR_RHABDOMYOSARCOMA_DN		HALLMARK_EPITHELIAL_MESENCHYMAL_TRANSITION	WONG_ADULT_TISSUE_STEM_MODULE		MODULE_47		SCHUETZ_BREAST_CANCER_DUCTAL_INVASIVE_UP		PASINI_SUZ12_TARGETS_DN	MODULE_55		MODULE_1					CHICAS_RB1_TARGETS_CONFLUENT	MODULE_38	ESC_V6.5_UP_EARLY.V1_DN	MODULE_88		LANDIS_BREAST_CANCER_PROGRESSION_DN	SWEET_LUNG_CANCER_KRAS_DN										ANATOMICAL_STRUCTURE_DEVELOPMENT	MODULE_12		MODULE_220				PEREZ_TP63_TARGETS		WANG_SMARCE1_TARGETS_UP		MULTICELLULAR_ORGANISMAL_DEVELOPMENT
7045	TGFBI	transforming growth factor, beta-induced, 68kDa		NABA_MATRISOME	REN_ALVEOLAR_RHABDOMYOSARCOMA_DN		HALLMARK_EPITHELIAL_MESENCHYMAL_TRANSITION		CHARAFE_BREAST_CANCER_LUMINAL_VS_MESENCHYMAL_DN	MODULE_47	MODULE_6	SCHUETZ_BREAST_CANCER_DUCTAL_INVASIVE_UP			MODULE_55	MODULE_5	MODULE_1		NUYTTEN_EZH2_TARGETS_UP	MODULE_2			MODULE_38		MODULE_88		LANDIS_BREAST_CANCER_PROGRESSION_DN								MODULE_60		GOZGIT_ESR1_TARGETS_DN		MODULE_12	CHARAFE_BREAST_CANCER_LUMINAL_VS_BASAL_DN				MANALO_HYPOXIA_UP			WANG_SMARCE1_TARGETS_UP
649	BMP1	bone morphogenetic protein 1		NABA_MATRISOME	REN_ALVEOLAR_RHABDOMYOSARCOMA_DN		HALLMARK_EPITHELIAL_MESENCHYMAL_TRANSITION			MODULE_47	MODULE_6		NABA_MATRISOME_ASSOCIATED	PASINI_SUZ12_TARGETS_DN	MODULE_55			LIM_MAMMARY_STEM_CELL_UP					MODULE_38		MODULE_88	LEE_BMP2_TARGETS_UP								BRUINS_UVC_RESPONSE_VIA_TP53_GROUP_B		MILI_PSEUDOPODIA_HAPTOTAXIS_DN		ANATOMICAL_STRUCTURE_DEVELOPMENT		CHARAFE_BREAST_CANCER_LUMINAL_VS_BASAL_DN	MODULE_220								MULTICELLULAR_ORGANISMAL_DEVELOPMENT
5033	P4HA1	prolyl 4-hydroxylase, alpha polypeptide I		NABA_MATRISOME	REN_ALVEOLAR_RHABDOMYOSARCOMA_DN					MODULE_47			NABA_MATRISOME_ASSOCIATED		MODULE_55		MODULE_1		NUYTTEN_EZH2_TARGETS_UP						MODULE_88											MILI_PSEUDOPODIA_HAPTOTAXIS_DN								MANALO_HYPOXIA_UP
2621	GAS6	growth arrest-specific 6		NABA_MATRISOME	REN_ALVEOLAR_RHABDOMYOSARCOMA_DN					MODULE_47									NUYTTEN_EZH2_TARGETS_UP			CHICAS_RB1_TARGETS_CONFLUENT					LANDIS_BREAST_CANCER_PROGRESSION_DN																	MANALO_HYPOXIA_UP
2199	FBLN2	fibulin 2		NABA_MATRISOME		MEISSNER_BRAIN_HCP_WITH_H3K4ME3_AND_H3K27ME3	HALLMARK_EPITHELIAL_MESENCHYMAL_TRANSITION	WONG_ADULT_TISSUE_STEM_MODULE		MODULE_47	MODULE_6	SCHUETZ_BREAST_CANCER_DUCTAL_INVASIVE_UP								MODULE_2			MODULE_38	ESC_V6.5_UP_EARLY.V1_DN	MODULE_88					PLASARI_TGFB1_TARGETS_1HR_UP					MODULE_60								LINDGREN_BLADDER_CANCER_CLUSTER_2B
3488	IGFBP5	insulin-like growth factor binding protein 5		NABA_MATRISOME		MEISSNER_BRAIN_HCP_WITH_H3K4ME3_AND_H3K27ME3		WONG_ADULT_TISSUE_STEM_MODULE						PASINI_SUZ12_TARGETS_DN												LEE_BMP2_TARGETS_UP							WEST_ADRENOCORTICAL_TUMOR_DN				GOZGIT_ESR1_TARGETS_DN										WANG_SMARCE1_TARGETS_UP	BENPORATH_SUZ12_TARGETS
7042	TGFB2	transforming growth factor, beta 2		NABA_MATRISOME		MEISSNER_BRAIN_HCP_WITH_H3K4ME3_AND_H3K27ME3			CHARAFE_BREAST_CANCER_LUMINAL_VS_MESENCHYMAL_DN				NABA_MATRISOME_ASSOCIATED	PASINI_SUZ12_TARGETS_DN							BOQUEST_STEM_CELL_CULTURED_VS_FRESH_UP										MARKEY_RB1_CHRONIC_LOF_DN						GOZGIT_ESR1_TARGETS_DN	ANATOMICAL_STRUCTURE_DEVELOPMENT									WANG_SMARCE1_TARGETS_UP		MULTICELLULAR_ORGANISMAL_DEVELOPMENT
84034	EMILIN2	elastin microfibril interfacer 2		NABA_MATRISOME		MEISSNER_BRAIN_HCP_WITH_H3K4ME3_AND_H3K27ME3			CHARAFE_BREAST_CANCER_LUMINAL_VS_MESENCHYMAL_DN
1306	COL15A1	collagen, type XV, alpha 1		NABA_MATRISOME		MEISSNER_BRAIN_HCP_WITH_H3K4ME3_AND_H3K27ME3				MODULE_47		SCHUETZ_BREAST_CANCER_DUCTAL_INVASIVE_UP					MODULE_1			MODULE_2	BOQUEST_STEM_CELL_CULTURED_VS_FRESH_UP	CHICAS_RB1_TARGETS_CONFLUENT	MODULE_38												MODULE_60				MODULE_12				LINDGREN_BLADDER_CANCER_CLUSTER_2B				WANG_SMARCE1_TARGETS_UP
5228	PGF	placental growth factor		NABA_MATRISOME		MEISSNER_BRAIN_HCP_WITH_H3K4ME3_AND_H3K27ME3							NABA_MATRISOME_ASSOCIATED					LIM_MAMMARY_STEM_CELL_UP					MODULE_38																					MANALO_HYPOXIA_UP	PEREZ_TP63_TARGETS
84171	LOXL4	lysyl oxidase-like 4		NABA_MATRISOME		MEISSNER_BRAIN_HCP_WITH_H3K4ME3_AND_H3K27ME3							NABA_MATRISOME_ASSOCIATED									CHICAS_RB1_TARGETS_CONFLUENT
7092	TLL1	tolloid-like 1		NABA_MATRISOME		MEISSNER_BRAIN_HCP_WITH_H3K4ME3_AND_H3K27ME3							NABA_MATRISOME_ASSOCIATED																									ANATOMICAL_STRUCTURE_DEVELOPMENT										BENPORATH_SUZ12_TARGETS	MULTICELLULAR_ORGANISMAL_DEVELOPMENT
7052	TGM2	transglutaminase 2 (C polypeptide, protein-glutamine-gamma-glutamyltransferase)		NABA_MATRISOME			HALLMARK_EPITHELIAL_MESENCHYMAL_TRANSITION	WONG_ADULT_TISSUE_STEM_MODULE			MODULE_6	SCHUETZ_BREAST_CANCER_DUCTAL_INVASIVE_UP	NABA_MATRISOME_ASSOCIATED		MODULE_55	MODULE_5	MODULE_1		NUYTTEN_EZH2_TARGETS_UP	MODULE_2	BOQUEST_STEM_CELL_CULTURED_VS_FRESH_UP	CHICAS_RB1_TARGETS_CONFLUENT	MODULE_38		MODULE_88										MODULE_60		GOZGIT_ESR1_TARGETS_DN		MODULE_12							COLINA_TARGETS_OF_4EBP1_AND_4EBP2
1634	DCN	decorin		NABA_MATRISOME			HALLMARK_EPITHELIAL_MESENCHYMAL_TRANSITION					SCHUETZ_BREAST_CANCER_DUCTAL_INVASIVE_UP									BOQUEST_STEM_CELL_CULTURED_VS_FRESH_UP	CHICAS_RB1_TARGETS_CONFLUENT						SWEET_LUNG_CANCER_KRAS_DN			MARKEY_RB1_CHRONIC_LOF_DN		WEST_ADRENOCORTICAL_TUMOR_DN					ANATOMICAL_STRUCTURE_DEVELOPMENT									WANG_SMARCE1_TARGETS_UP		MULTICELLULAR_ORGANISMAL_DEVELOPMENT
8076	MFAP5	microfibrillar associated protein 5		NABA_MATRISOME			HALLMARK_EPITHELIAL_MESENCHYMAL_TRANSITION					SCHUETZ_BREAST_CANCER_DUCTAL_INVASIVE_UP																SWEET_LUNG_CANCER_KRAS_DN					WEST_ADRENOCORTICAL_TUMOR_DN														WANG_SMARCE1_TARGETS_UP
4256	MGP	matrix Gla protein		NABA_MATRISOME			HALLMARK_EPITHELIAL_MESENCHYMAL_TRANSITION								MODULE_55						BOQUEST_STEM_CELL_CULTURED_VS_FRESH_UP			ESC_V6.5_UP_EARLY.V1_DN		LEE_BMP2_TARGETS_UP		SWEET_LUNG_CANCER_KRAS_DN					WEST_ADRENOCORTICAL_TUMOR_DN	BRUINS_UVC_RESPONSE_VIA_TP53_GROUP_B				ANATOMICAL_STRUCTURE_DEVELOPMENT			MODULE_220		LINDGREN_BLADDER_CANCER_CLUSTER_2B				WANG_SMARCE1_TARGETS_UP		MULTICELLULAR_ORGANISMAL_DEVELOPMENT
6586	SLIT3	slit homolog 3 (Drosophila)		NABA_MATRISOME			HALLMARK_EPITHELIAL_MESENCHYMAL_TRANSITION											LIM_MAMMARY_STEM_CELL_UP																				ANATOMICAL_STRUCTURE_DEVELOPMENT			MODULE_220								MULTICELLULAR_ORGANISMAL_DEVELOPMENT
4053	LTBP2	latent transforming growth factor beta binding protein 2		NABA_MATRISOME				WONG_ADULT_TISSUE_STEM_MODULE	CHARAFE_BREAST_CANCER_LUMINAL_VS_MESENCHYMAL_DN	MODULE_47						MODULE_5	MODULE_1			MODULE_2		CHICAS_RB1_TARGETS_CONFLUENT	MODULE_38													MILI_PSEUDOPODIA_HAPTOTAXIS_DN	GOZGIT_ESR1_TARGETS_DN									COLINA_TARGETS_OF_4EBP1_AND_4EBP2		BENPORATH_SUZ12_TARGETS
1992	SERPINB1	serpin peptidase inhibitor, clade B (ovalbumin), member 1		NABA_MATRISOME				WONG_ADULT_TISSUE_STEM_MODULE	CHARAFE_BREAST_CANCER_LUMINAL_VS_MESENCHYMAL_DN		MODULE_6		NABA_MATRISOME_ASSOCIATED			MODULE_5										LEE_BMP2_TARGETS_UP
6275	S100A4	S100 calcium binding protein A4		NABA_MATRISOME				WONG_ADULT_TISSUE_STEM_MODULE			MODULE_6	SCHUETZ_BREAST_CANCER_DUCTAL_INVASIVE_UP	NABA_MATRISOME_ASSOCIATED		MODULE_55	MODULE_5			NUYTTEN_EZH2_TARGETS_UP	MODULE_2		CHICAS_RB1_TARGETS_CONFLUENT	MODULE_38	ESC_V6.5_UP_EARLY.V1_DN	MODULE_88									BRUINS_UVC_RESPONSE_VIA_TP53_GROUP_B	MODULE_60						MODULE_220
6354	CCL7	chemokine (C-C motif) ligand 7		NABA_MATRISOME				WONG_ADULT_TISSUE_STEM_MODULE			MODULE_6		NABA_MATRISOME_ASSOCIATED		MODULE_55										MODULE_88											MILI_PSEUDOPODIA_HAPTOTAXIS_DN
1805	DPT	dermatopontin		NABA_MATRISOME				WONG_ADULT_TISSUE_STEM_MODULE															MODULE_38			LEE_BMP2_TARGETS_UP	LANDIS_BREAST_CANCER_PROGRESSION_DN	SWEET_LUNG_CANCER_KRAS_DN					WEST_ADRENOCORTICAL_TUMOR_DN
81792	ADAMTS12	ADAM metallopeptidase with thrombospondin type 1 motif, 12		NABA_MATRISOME					CHARAFE_BREAST_CANCER_LUMINAL_VS_MESENCHYMAL_DN				NABA_MATRISOME_ASSOCIATED																			MIYAGAWA_TARGETS_OF_EWSR1_ETS_FUSIONS_DN
6347	CCL2	chemokine (C-C motif) ligand 2		NABA_MATRISOME							MODULE_6		NABA_MATRISOME_ASSOCIATED		MODULE_55	MODULE_5	MODULE_1			MODULE_2	BOQUEST_STEM_CELL_CULTURED_VS_FRESH_UP				MODULE_88						MARKEY_RB1_CHRONIC_LOF_DN	MIYAGAWA_TARGETS_OF_EWSR1_ETS_FUSIONS_DN	WEST_ADRENOCORTICAL_TUMOR_DN		MODULE_60	MILI_PSEUDOPODIA_HAPTOTAXIS_DN		ANATOMICAL_STRUCTURE_DEVELOPMENT	MODULE_12			HALLMARK_TNFA_SIGNALING_VIA_NFKB	LINDGREN_BLADDER_CANCER_CLUSTER_2B						MULTICELLULAR_ORGANISMAL_DEVELOPMENT
3965	LGALS9	lectin, galactoside-binding, soluble, 9		NABA_MATRISOME							MODULE_6		NABA_MATRISOME_ASSOCIATED			MODULE_5															MARKEY_RB1_CHRONIC_LOF_DN				MODULE_60											COLINA_TARGETS_OF_4EBP1_AND_4EBP2
23452	ANGPTL2	angiopoietin-like 2		NABA_MATRISOME								SCHUETZ_BREAST_CANCER_DUCTAL_INVASIVE_UP	NABA_MATRISOME_ASSOCIATED				MODULE_1	LIM_MAMMARY_STEM_CELL_UP			BOQUEST_STEM_CELL_CULTURED_VS_FRESH_UP	CHICAS_RB1_TARGETS_CONFLUENT				LEE_BMP2_TARGETS_UP	LANDIS_BREAST_CANCER_PROGRESSION_DN	SWEET_LUNG_CANCER_KRAS_DN						BRUINS_UVC_RESPONSE_VIA_TP53_GROUP_B		MILI_PSEUDOPODIA_HAPTOTAXIS_DN							LINDGREN_BLADDER_CANCER_CLUSTER_2B		PEREZ_TP63_TARGETS				MULTICELLULAR_ORGANISMAL_DEVELOPMENT
57125	PLXDC1	plexin domain containing 1		NABA_MATRISOME								SCHUETZ_BREAST_CANCER_DUCTAL_INVASIVE_UP	NABA_MATRISOME_ASSOCIATED								BOQUEST_STEM_CELL_CULTURED_VS_FRESH_UP
8840	WISP1	WNT1 inducible signaling pathway protein 1		NABA_MATRISOME								SCHUETZ_BREAST_CANCER_DUCTAL_INVASIVE_UP		PASINI_SUZ12_TARGETS_DN								CHICAS_RB1_TARGETS_CONFLUENT									MARKEY_RB1_CHRONIC_LOF_DN			BRUINS_UVC_RESPONSE_VIA_TP53_GROUP_B													WANG_SMARCE1_TARGETS_UP
5473	PPBP	pro-platelet basic protein (chemokine (C-X-C motif) ligand 7)		NABA_MATRISOME									NABA_MATRISOME_ASSOCIATED	PASINI_SUZ12_TARGETS_DN	MODULE_55										MODULE_88
306	ANXA3	annexin A3		NABA_MATRISOME									NABA_MATRISOME_ASSOCIATED	PASINI_SUZ12_TARGETS_DN		MODULE_5								ESC_V6.5_UP_EARLY.V1_DN										BRUINS_UVC_RESPONSE_VIA_TP53_GROUP_B						CHARAFE_BREAST_CANCER_LUMINAL_VS_BASAL_DN
1435	CSF1	colony stimulating factor 1 (macrophage)		NABA_MATRISOME									NABA_MATRISOME_ASSOCIATED	PASINI_SUZ12_TARGETS_DN					NUYTTEN_EZH2_TARGETS_UP														WEST_ADRENOCORTICAL_TUMOR_DN			MILI_PSEUDOPODIA_HAPTOTAXIS_DN		ANATOMICAL_STRUCTURE_DEVELOPMENT			MODULE_220	HALLMARK_TNFA_SIGNALING_VIA_NFKB						BENPORATH_SUZ12_TARGETS	MULTICELLULAR_ORGANISMAL_DEVELOPMENT
3373	HYAL1	hyaluronoglucosaminidase 1		NABA_MATRISOME									NABA_MATRISOME_ASSOCIATED		MODULE_55										MODULE_88										MODULE_60
2252	FGF7	fibroblast growth factor 7		NABA_MATRISOME									NABA_MATRISOME_ASSOCIATED						NUYTTEN_EZH2_TARGETS_UP									SWEET_LUNG_CANCER_KRAS_DN										ANATOMICAL_STRUCTURE_DEVELOPMENT			MODULE_220					COLINA_TARGETS_OF_4EBP1_AND_4EBP2			MULTICELLULAR_ORGANISMAL_DEVELOPMENT
1509	CTSD	cathepsin D		NABA_MATRISOME									NABA_MATRISOME_ASSOCIATED													LEE_BMP2_TARGETS_UP										MILI_PSEUDOPODIA_HAPTOTAXIS_DN
51705	EMCN	endomucin		NABA_MATRISOME									NABA_MATRISOME_ASSOCIATED															SWEET_LUNG_CANCER_KRAS_DN	CUI_TCF21_TARGETS_2_DN									ANATOMICAL_STRUCTURE_DEVELOPMENT											MULTICELLULAR_ORGANISMAL_DEVELOPMENT
84695	LOXL3	lysyl oxidase-like 3		NABA_MATRISOME									NABA_MATRISOME_ASSOCIATED																					BRUINS_UVC_RESPONSE_VIA_TP53_GROUP_B		MILI_PSEUDOPODIA_HAPTOTAXIS_DN
5046	PCSK6	proprotein convertase subtilisin/kexin type 6		NABA_MATRISOME									NABA_MATRISOME_ASSOCIATED																								GOZGIT_ESR1_TARGETS_DN
2255	FGF10	fibroblast growth factor 10		NABA_MATRISOME									NABA_MATRISOME_ASSOCIATED																									ANATOMICAL_STRUCTURE_DEVELOPMENT											MULTICELLULAR_ORGANISMAL_DEVELOPMENT
5269	SERPINB6	serpin peptidase inhibitor, clade B (ovalbumin), member 6		NABA_MATRISOME									NABA_MATRISOME_ASSOCIATED
9966	TNFSF15	tumor necrosis factor (ligand) superfamily, member 15		NABA_MATRISOME									NABA_MATRISOME_ASSOCIATED
653145	ANXA8	annexin A8		NABA_MATRISOME									NABA_MATRISOME_ASSOCIATED
595	CCND1	cyclin D1			REN_ALVEOLAR_RHABDOMYOSARCOMA_DN	MEISSNER_BRAIN_HCP_WITH_H3K4ME3_AND_H3K27ME3		WONG_ADULT_TISSUE_STEM_MODULE			MODULE_6				MODULE_55	MODULE_5	MODULE_1			MODULE_2			MODULE_38		MODULE_88										MODULE_60				MODULE_12			HALLMARK_TNFA_SIGNALING_VIA_NFKB				COLINA_TARGETS_OF_4EBP1_AND_4EBP2
51375	SNX7	sorting nexin 7			REN_ALVEOLAR_RHABDOMYOSARCOMA_DN	MEISSNER_BRAIN_HCP_WITH_H3K4ME3_AND_H3K27ME3			CHARAFE_BREAST_CANCER_LUMINAL_VS_MESENCHYMAL_DN													CHICAS_RB1_TARGETS_CONFLUENT																		CHARAFE_BREAST_CANCER_LUMINAL_VS_BASAL_DN								BENPORATH_SUZ12_TARGETS
1796	DOK1	docking protein 1, 62kDa (downstream of tyrosine kinase 1)			REN_ALVEOLAR_RHABDOMYOSARCOMA_DN	MEISSNER_BRAIN_HCP_WITH_H3K4ME3_AND_H3K27ME3					MODULE_6												MODULE_38												MODULE_60						MODULE_220
4638	MYLK	myosin light chain kinase			REN_ALVEOLAR_RHABDOMYOSARCOMA_DN		HALLMARK_EPITHELIAL_MESENCHYMAL_TRANSITION	WONG_ADULT_TISSUE_STEM_MODULE	CHARAFE_BREAST_CANCER_LUMINAL_VS_MESENCHYMAL_DN	MODULE_47	MODULE_6				MODULE_55	MODULE_5	MODULE_1	LIM_MAMMARY_STEM_CELL_UP		MODULE_2		CHICAS_RB1_TARGETS_CONFLUENT	MODULE_38		MODULE_88								WEST_ADRENOCORTICAL_TUMOR_DN						MODULE_12				LINDGREN_BLADDER_CANCER_CLUSTER_2B				WANG_SMARCE1_TARGETS_UP
4837	NNMT	nicotinamide N-methyltransferase			REN_ALVEOLAR_RHABDOMYOSARCOMA_DN		HALLMARK_EPITHELIAL_MESENCHYMAL_TRANSITION		CHARAFE_BREAST_CANCER_LUMINAL_VS_MESENCHYMAL_DN	MODULE_47	MODULE_6	SCHUETZ_BREAST_CANCER_DUCTAL_INVASIVE_UP			MODULE_55	MODULE_5		LIM_MAMMARY_STEM_CELL_UP		MODULE_2		CHICAS_RB1_TARGETS_CONFLUENT			MODULE_88										MODULE_60					CHARAFE_BREAST_CANCER_LUMINAL_VS_BASAL_DN			LINDGREN_BLADDER_CANCER_CLUSTER_2B			COLINA_TARGETS_OF_4EBP1_AND_4EBP2
4907	NT5E	5'-nucleotidase, ecto (CD73)			REN_ALVEOLAR_RHABDOMYOSARCOMA_DN		HALLMARK_EPITHELIAL_MESENCHYMAL_TRANSITION		CHARAFE_BREAST_CANCER_LUMINAL_VS_MESENCHYMAL_DN					PASINI_SUZ12_TARGETS_DN				LIM_MAMMARY_STEM_CELL_UP	NUYTTEN_EZH2_TARGETS_UP										CUI_TCF21_TARGETS_2_DN											CHARAFE_BREAST_CANCER_LUMINAL_VS_BASAL_DN
3685	ITGAV	integrin, alpha V (vitronectin receptor, alpha polypeptide, antigen CD51)			REN_ALVEOLAR_RHABDOMYOSARCOMA_DN		HALLMARK_EPITHELIAL_MESENCHYMAL_TRANSITION		CHARAFE_BREAST_CANCER_LUMINAL_VS_MESENCHYMAL_DN					PASINI_SUZ12_TARGETS_DN
4035	LRP1	low density lipoprotein receptor-related protein 1			REN_ALVEOLAR_RHABDOMYOSARCOMA_DN		HALLMARK_EPITHELIAL_MESENCHYMAL_TRANSITION			MODULE_47	MODULE_6				MODULE_55		MODULE_1	LIM_MAMMARY_STEM_CELL_UP		MODULE_2			MODULE_38			LEE_BMP2_TARGETS_UP							WEST_ADRENOCORTICAL_TUMOR_DN	BRUINS_UVC_RESPONSE_VIA_TP53_GROUP_B		MILI_PSEUDOPODIA_HAPTOTAXIS_DN			MODULE_12
822	CAPG	capping protein (actin filament), gelsolin-like			REN_ALVEOLAR_RHABDOMYOSARCOMA_DN		HALLMARK_EPITHELIAL_MESENCHYMAL_TRANSITION									MODULE_5						CHICAS_RB1_TARGETS_CONFLUENT
87	ACTN1	actinin, alpha 1			REN_ALVEOLAR_RHABDOMYOSARCOMA_DN			WONG_ADULT_TISSUE_STEM_MODULE	CHARAFE_BREAST_CANCER_LUMINAL_VS_MESENCHYMAL_DN	MODULE_47	MODULE_6			PASINI_SUZ12_TARGETS_DN	MODULE_55	MODULE_5	MODULE_1			MODULE_2					MODULE_88							MIYAGAWA_TARGETS_OF_EWSR1_ETS_FUSIONS_DN								CHARAFE_BREAST_CANCER_LUMINAL_VS_BASAL_DN
4092	SMAD7	SMAD family member 7			REN_ALVEOLAR_RHABDOMYOSARCOMA_DN			WONG_ADULT_TISSUE_STEM_MODULE				SCHUETZ_BREAST_CANCER_DUCTAL_INVASIVE_UP																		PLASARI_TGFB1_TARGETS_1HR_UP		MIYAGAWA_TARGETS_OF_EWSR1_ETS_FUSIONS_DN		BRUINS_UVC_RESPONSE_VIA_TP53_GROUP_B											PEREZ_TP63_TARGETS
9902	MRC2	mannose receptor, C type 2			REN_ALVEOLAR_RHABDOMYOSARCOMA_DN				CHARAFE_BREAST_CANCER_LUMINAL_VS_MESENCHYMAL_DN	MODULE_47		SCHUETZ_BREAST_CANCER_DUCTAL_INVASIVE_UP																								MILI_PSEUDOPODIA_HAPTOTAXIS_DN
8829	NRP1	neuropilin 1			REN_ALVEOLAR_RHABDOMYOSARCOMA_DN				CHARAFE_BREAST_CANCER_LUMINAL_VS_MESENCHYMAL_DN			SCHUETZ_BREAST_CANCER_DUCTAL_INVASIVE_UP						LIM_MAMMARY_STEM_CELL_UP	NUYTTEN_EZH2_TARGETS_UP			CHICAS_RB1_TARGETS_CONFLUENT					LANDIS_BREAST_CANCER_PROGRESSION_DN		CUI_TCF21_TARGETS_2_DN			MIYAGAWA_TARGETS_OF_EWSR1_ETS_FUSIONS_DN					GOZGIT_ESR1_TARGETS_DN	ANATOMICAL_STRUCTURE_DEVELOPMENT		CHARAFE_BREAST_CANCER_LUMINAL_VS_BASAL_DN	MODULE_220							BENPORATH_SUZ12_TARGETS	MULTICELLULAR_ORGANISMAL_DEVELOPMENT
53827	FXYD5	FXYD domain containing ion transport regulator 5			REN_ALVEOLAR_RHABDOMYOSARCOMA_DN				CHARAFE_BREAST_CANCER_LUMINAL_VS_MESENCHYMAL_DN			SCHUETZ_BREAST_CANCER_DUCTAL_INVASIVE_UP																												CHARAFE_BREAST_CANCER_LUMINAL_VS_BASAL_DN						COLINA_TARGETS_OF_4EBP1_AND_4EBP2
11245	GPR176	G protein-coupled receptor 176			REN_ALVEOLAR_RHABDOMYOSARCOMA_DN				CHARAFE_BREAST_CANCER_LUMINAL_VS_MESENCHYMAL_DN									LIM_MAMMARY_STEM_CELL_UP
5578	PRKCA	protein kinase C, alpha			REN_ALVEOLAR_RHABDOMYOSARCOMA_DN				CHARAFE_BREAST_CANCER_LUMINAL_VS_MESENCHYMAL_DN																				CUI_TCF21_TARGETS_2_DN								GOZGIT_ESR1_TARGETS_DN									COLINA_TARGETS_OF_4EBP1_AND_4EBP2
81565	NDEL1	nudE nuclear distribution gene E homolog (A. nidulans)-like 1			REN_ALVEOLAR_RHABDOMYOSARCOMA_DN				CHARAFE_BREAST_CANCER_LUMINAL_VS_MESENCHYMAL_DN																															CHARAFE_BREAST_CANCER_LUMINAL_VS_BASAL_DN
4071	TM4SF1	transmembrane 4 L six family member 1			REN_ALVEOLAR_RHABDOMYOSARCOMA_DN						MODULE_6				MODULE_55	MODULE_5	MODULE_1			MODULE_2			MODULE_38	ESC_V6.5_UP_EARLY.V1_DN	MODULE_88				CUI_TCF21_TARGETS_2_DN				WEST_ADRENOCORTICAL_TUMOR_DN													COLINA_TARGETS_OF_4EBP1_AND_4EBP2
2052	EPHX1	epoxide hydrolase 1, microsomal (xenobiotic)			REN_ALVEOLAR_RHABDOMYOSARCOMA_DN						MODULE_6				MODULE_55		MODULE_1								MODULE_88	LEE_BMP2_TARGETS_UP								BRUINS_UVC_RESPONSE_VIA_TP53_GROUP_B	MODULE_60		GOZGIT_ESR1_TARGETS_DN
58472	SQRDL	sulfide quinone reductase-like (yeast)			REN_ALVEOLAR_RHABDOMYOSARCOMA_DN														NUYTTEN_EZH2_TARGETS_UP								LANDIS_BREAST_CANCER_PROGRESSION_DN																					BENPORATH_SUZ12_TARGETS
64778	FNDC3B	fibronectin type III domain containing 3B			REN_ALVEOLAR_RHABDOMYOSARCOMA_DN														NUYTTEN_EZH2_TARGETS_UP										CUI_TCF21_TARGETS_2_DN											CHARAFE_BREAST_CANCER_LUMINAL_VS_BASAL_DN				MANALO_HYPOXIA_UP
23621	BACE1	beta-site APP-cleaving enzyme 1			REN_ALVEOLAR_RHABDOMYOSARCOMA_DN														NUYTTEN_EZH2_TARGETS_UP										CUI_TCF21_TARGETS_2_DN																	COLINA_TARGETS_OF_4EBP1_AND_4EBP2
28962	OSTM1	osteopetrosis associated transmembrane protein 1			REN_ALVEOLAR_RHABDOMYOSARCOMA_DN														NUYTTEN_EZH2_TARGETS_UP
23011	RAB21	RAB21, member RAS oncogene family			REN_ALVEOLAR_RHABDOMYOSARCOMA_DN																													BRUINS_UVC_RESPONSE_VIA_TP53_GROUP_B
51450	PRRX2	paired related homeobox 2			REN_ALVEOLAR_RHABDOMYOSARCOMA_DN																																				MODULE_220						WANG_SMARCE1_TARGETS_UP
10186	LHFP	lipoma HMGIC fusion partner				MEISSNER_BRAIN_HCP_WITH_H3K4ME3_AND_H3K27ME3		WONG_ADULT_TISSUE_STEM_MODULE	CHARAFE_BREAST_CANCER_LUMINAL_VS_MESENCHYMAL_DN			SCHUETZ_BREAST_CANCER_DUCTAL_INVASIVE_UP		PASINI_SUZ12_TARGETS_DN				LIM_MAMMARY_STEM_CELL_UP	NUYTTEN_EZH2_TARGETS_UP			CHICAS_RB1_TARGETS_CONFLUENT											WEST_ADRENOCORTICAL_TUMOR_DN			MILI_PSEUDOPODIA_HAPTOTAXIS_DN
26002	MOXD1	monooxygenase, DBH-like 1				MEISSNER_BRAIN_HCP_WITH_H3K4ME3_AND_H3K27ME3		WONG_ADULT_TISSUE_STEM_MODULE		MODULE_47									NUYTTEN_EZH2_TARGETS_UP		BOQUEST_STEM_CELL_CULTURED_VS_FRESH_UP	CHICAS_RB1_TARGETS_CONFLUENT											WEST_ADRENOCORTICAL_TUMOR_DN										LINDGREN_BLADDER_CANCER_CLUSTER_2B		PEREZ_TP63_TARGETS
117581	TWIST2	twist homolog 2 (Drosophila)				MEISSNER_BRAIN_HCP_WITH_H3K4ME3_AND_H3K27ME3			CHARAFE_BREAST_CANCER_LUMINAL_VS_MESENCHYMAL_DN									LIM_MAMMARY_STEM_CELL_UP																				ANATOMICAL_STRUCTURE_DEVELOPMENT		CHARAFE_BREAST_CANCER_LUMINAL_VS_BASAL_DN									MULTICELLULAR_ORGANISMAL_DEVELOPMENT
2295	FOXF2	forkhead box F2				MEISSNER_BRAIN_HCP_WITH_H3K4ME3_AND_H3K27ME3			CHARAFE_BREAST_CANCER_LUMINAL_VS_MESENCHYMAL_DN																			SWEET_LUNG_CANCER_KRAS_DN																	PEREZ_TP63_TARGETS
50507	NOX4	NADPH oxidase 4				MEISSNER_BRAIN_HCP_WITH_H3K4ME3_AND_H3K27ME3						SCHUETZ_BREAST_CANCER_DUCTAL_INVASIVE_UP									BOQUEST_STEM_CELL_CULTURED_VS_FRESH_UP																	ANATOMICAL_STRUCTURE_DEVELOPMENT
25841	ABTB2	ankyrin repeat and BTB (POZ) domain containing 2				MEISSNER_BRAIN_HCP_WITH_H3K4ME3_AND_H3K27ME3								PASINI_SUZ12_TARGETS_DN					NUYTTEN_EZH2_TARGETS_UP																													BENPORATH_SUZ12_TARGETS
1030	CDKN2B	cyclin-dependent kinase inhibitor 2B (p15, inhibits CDK4)				MEISSNER_BRAIN_HCP_WITH_H3K4ME3_AND_H3K27ME3								PASINI_SUZ12_TARGETS_DN																							GOZGIT_ESR1_TARGETS_DN
23024	PDZRN3	PDZ domain containing ring finger 3				MEISSNER_BRAIN_HCP_WITH_H3K4ME3_AND_H3K27ME3											MODULE_1															MIYAGAWA_TARGETS_OF_EWSR1_ETS_FUSIONS_DN	WEST_ADRENOCORTICAL_TUMOR_DN				GOZGIT_ESR1_TARGETS_DN						LINDGREN_BLADDER_CANCER_CLUSTER_2B
6507	SLC1A3	solute carrier family 1 (glial high affinity glutamate transporter), member 3				MEISSNER_BRAIN_HCP_WITH_H3K4ME3_AND_H3K27ME3												LIM_MAMMARY_STEM_CELL_UP	NUYTTEN_EZH2_TARGETS_UP													MIYAGAWA_TARGETS_OF_EWSR1_ETS_FUSIONS_DN							MODULE_12	CHARAFE_BREAST_CANCER_LUMINAL_VS_BASAL_DN
94274	PPP1R14A	protein phosphatase 1, regulatory (inhibitor) subunit 14A				MEISSNER_BRAIN_HCP_WITH_H3K4ME3_AND_H3K27ME3												LIM_MAMMARY_STEM_CELL_UP								LEE_BMP2_TARGETS_UP
481	ATP1B1	ATPase, Na+/K+ transporting, beta 1 polypeptide				MEISSNER_BRAIN_HCP_WITH_H3K4ME3_AND_H3K27ME3													NUYTTEN_EZH2_TARGETS_UP							LEE_BMP2_TARGETS_UP											GOZGIT_ESR1_TARGETS_DN									COLINA_TARGETS_OF_4EBP1_AND_4EBP2
375033	PEAR1	platelet endothelial aggregation receptor 1				MEISSNER_BRAIN_HCP_WITH_H3K4ME3_AND_H3K27ME3																CHICAS_RB1_TARGETS_CONFLUENT														MILI_PSEUDOPODIA_HAPTOTAXIS_DN
5865	RAB3B	RAB3B, member RAS oncogene family				MEISSNER_BRAIN_HCP_WITH_H3K4ME3_AND_H3K27ME3																CHICAS_RB1_TARGETS_CONFLUENT
220323	OAF	OAF homolog (Drosophila)				MEISSNER_BRAIN_HCP_WITH_H3K4ME3_AND_H3K27ME3																		ESC_V6.5_UP_EARLY.V1_DN												MILI_PSEUDOPODIA_HAPTOTAXIS_DN												BENPORATH_SUZ12_TARGETS
7056	THBD	thrombomodulin				MEISSNER_BRAIN_HCP_WITH_H3K4ME3_AND_H3K27ME3																				LEE_BMP2_TARGETS_UP	LANDIS_BREAST_CANCER_PROGRESSION_DN	SWEET_LUNG_CANCER_KRAS_DN	CUI_TCF21_TARGETS_2_DN					BRUINS_UVC_RESPONSE_VIA_TP53_GROUP_B		MILI_PSEUDOPODIA_HAPTOTAXIS_DN	GOZGIT_ESR1_TARGETS_DN						LINDGREN_BLADDER_CANCER_CLUSTER_2B			COLINA_TARGETS_OF_4EBP1_AND_4EBP2		BENPORATH_SUZ12_TARGETS
84952	CGNL1	cingulin-like 1				MEISSNER_BRAIN_HCP_WITH_H3K4ME3_AND_H3K27ME3																				LEE_BMP2_TARGETS_UP																			PEREZ_TP63_TARGETS		WANG_SMARCE1_TARGETS_UP
85409	NKD2	naked cuticle homolog 2 (Drosophila)				MEISSNER_BRAIN_HCP_WITH_H3K4ME3_AND_H3K27ME3																				LEE_BMP2_TARGETS_UP
5179	PENK	proenkephalin				MEISSNER_BRAIN_HCP_WITH_H3K4ME3_AND_H3K27ME3																					LANDIS_BREAST_CANCER_PROGRESSION_DN												MODULE_12									BENPORATH_SUZ12_TARGETS
4091	SMAD6	SMAD family member 6				MEISSNER_BRAIN_HCP_WITH_H3K4ME3_AND_H3K27ME3																						SWEET_LUNG_CANCER_KRAS_DN																MANALO_HYPOXIA_UP	PEREZ_TP63_TARGETS			BENPORATH_SUZ12_TARGETS
1636	ACE	angiotensin I converting enzyme (peptidyl-dipeptidase A) 1				MEISSNER_BRAIN_HCP_WITH_H3K4ME3_AND_H3K27ME3																						SWEET_LUNG_CANCER_KRAS_DN
57619	SHROOM3	shroom family member 3				MEISSNER_BRAIN_HCP_WITH_H3K4ME3_AND_H3K27ME3																							CUI_TCF21_TARGETS_2_DN		MARKEY_RB1_CHRONIC_LOF_DN						GOZGIT_ESR1_TARGETS_DN	ANATOMICAL_STRUCTURE_DEVELOPMENT											MULTICELLULAR_ORGANISMAL_DEVELOPMENT
3663	IRF5	interferon regulatory factor 5				MEISSNER_BRAIN_HCP_WITH_H3K4ME3_AND_H3K27ME3																									MARKEY_RB1_CHRONIC_LOF_DN		WEST_ADRENOCORTICAL_TUMOR_DN
7006	TEC	tec protein tyrosine kinase				MEISSNER_BRAIN_HCP_WITH_H3K4ME3_AND_H3K27ME3																									MARKEY_RB1_CHRONIC_LOF_DN			BRUINS_UVC_RESPONSE_VIA_TP53_GROUP_B
23765	IL17RA	interleukin 17 receptor A				MEISSNER_BRAIN_HCP_WITH_H3K4ME3_AND_H3K27ME3																														MILI_PSEUDOPODIA_HAPTOTAXIS_DN												BENPORATH_SUZ12_TARGETS
5979	RET	ret proto-oncogene				MEISSNER_BRAIN_HCP_WITH_H3K4ME3_AND_H3K27ME3																															GOZGIT_ESR1_TARGETS_DN	ANATOMICAL_STRUCTURE_DEVELOPMENT							PEREZ_TP63_TARGETS				MULTICELLULAR_ORGANISMAL_DEVELOPMENT
55803	ADAP2	ArfGAP with dual PH domains 2				MEISSNER_BRAIN_HCP_WITH_H3K4ME3_AND_H3K27ME3																																ANATOMICAL_STRUCTURE_DEVELOPMENT							PEREZ_TP63_TARGETS			BENPORATH_SUZ12_TARGETS	MULTICELLULAR_ORGANISMAL_DEVELOPMENT
80149	ZC3H12A	zinc finger CCCH-type containing 12A				MEISSNER_BRAIN_HCP_WITH_H3K4ME3_AND_H3K27ME3																																				HALLMARK_TNFA_SIGNALING_VIA_NFKB
84634	KISS1R	KISS1 receptor				MEISSNER_BRAIN_HCP_WITH_H3K4ME3_AND_H3K27ME3																																							PEREZ_TP63_TARGETS
5139	PDE3A	phosphodiesterase 3A, cGMP-inhibited				MEISSNER_BRAIN_HCP_WITH_H3K4ME3_AND_H3K27ME3
5029	P2RY2	purinergic receptor P2Y, G-protein coupled, 2				MEISSNER_BRAIN_HCP_WITH_H3K4ME3_AND_H3K27ME3
85462	FHDC1	FH2 domain containing 1				MEISSNER_BRAIN_HCP_WITH_H3K4ME3_AND_H3K27ME3
9096	TBX18	T-box 18				MEISSNER_BRAIN_HCP_WITH_H3K4ME3_AND_H3K27ME3
6876	TAGLN	transgelin					HALLMARK_EPITHELIAL_MESENCHYMAL_TRANSITION	WONG_ADULT_TISSUE_STEM_MODULE		MODULE_47				PASINI_SUZ12_TARGETS_DN				LIM_MAMMARY_STEM_CELL_UP				CHICAS_RB1_TARGETS_CONFLUENT		ESC_V6.5_UP_EARLY.V1_DN				SWEET_LUNG_CANCER_KRAS_DN					WEST_ADRENOCORTICAL_TUMOR_DN					ANATOMICAL_STRUCTURE_DEVELOPMENT									WANG_SMARCE1_TARGETS_UP		MULTICELLULAR_ORGANISMAL_DEVELOPMENT
947	CD34	CD34 molecule						WONG_ADULT_TISSUE_STEM_MODULE		MODULE_47	MODULE_6					MODULE_5	MODULE_1			MODULE_2	BOQUEST_STEM_CELL_CULTURED_VS_FRESH_UP		MODULE_38				LANDIS_BREAST_CANCER_PROGRESSION_DN						WEST_ADRENOCORTICAL_TUMOR_DN		MODULE_60	MILI_PSEUDOPODIA_HAPTOTAXIS_DN												BENPORATH_SUZ12_TARGETS
26471	NUPR1	nuclear protein, transcriptional regulator, 1						WONG_ADULT_TISSUE_STEM_MODULE			MODULE_6				MODULE_55	MODULE_5	MODULE_1			MODULE_2		CHICAS_RB1_TARGETS_CONFLUENT		ESC_V6.5_UP_EARLY.V1_DN	MODULE_88	LEE_BMP2_TARGETS_UP					MARKEY_RB1_CHRONIC_LOF_DN		WEST_ADRENOCORTICAL_TUMOR_DN						MODULE_12								WANG_SMARCE1_TARGETS_UP
3164	NR4A1	nuclear receptor subfamily 4, group A, member 1						WONG_ADULT_TISSUE_STEM_MODULE			MODULE_6				MODULE_55	MODULE_5	MODULE_1			MODULE_2					MODULE_88					PLASARI_TGFB1_TARGETS_1HR_UP			WEST_ADRENOCORTICAL_TUMOR_DN	BRUINS_UVC_RESPONSE_VIA_TP53_GROUP_B	MODULE_60				MODULE_12			HALLMARK_TNFA_SIGNALING_VIA_NFKB	LINDGREN_BLADDER_CANCER_CLUSTER_2B
953	ENTPD1	ectonucleoside triphosphate diphosphohydrolase 1						WONG_ADULT_TISSUE_STEM_MODULE				SCHUETZ_BREAST_CANCER_DUCTAL_INVASIVE_UP														LEE_BMP2_TARGETS_UP																	LINDGREN_BLADDER_CANCER_CLUSTER_2B
5138	PDE2A	phosphodiesterase 2A, cGMP-stimulated						WONG_ADULT_TISSUE_STEM_MODULE							MODULE_55										MODULE_88				CUI_TCF21_TARGETS_2_DN						MODULE_60
4739	NEDD9	neural precursor cell expressed, developmentally down-regulated 9						WONG_ADULT_TISSUE_STEM_MODULE								MODULE_5													CUI_TCF21_TARGETS_2_DN															MANALO_HYPOXIA_UP
4121	MAN1A1	mannosidase, alpha, class 1A, member 1						WONG_ADULT_TISSUE_STEM_MODULE											NUYTTEN_EZH2_TARGETS_UP		BOQUEST_STEM_CELL_CULTURED_VS_FRESH_UP					LEE_BMP2_TARGETS_UP	LANDIS_BREAST_CANCER_PROGRESSION_DN		CUI_TCF21_TARGETS_2_DN								GOZGIT_ESR1_TARGETS_DN
7185	TRAF1	TNF receptor-associated factor 1						WONG_ADULT_TISSUE_STEM_MODULE											NUYTTEN_EZH2_TARGETS_UP																							HALLMARK_TNFA_SIGNALING_VIA_NFKB	LINDGREN_BLADDER_CANCER_CLUSTER_2B
10410	IFITM3	interferon induced transmembrane protein 3						WONG_ADULT_TISSUE_STEM_MODULE														CHICAS_RB1_TARGETS_CONFLUENT						SWEET_LUNG_CANCER_KRAS_DN															LINDGREN_BLADDER_CANCER_CLUSTER_2B			COLINA_TARGETS_OF_4EBP1_AND_4EBP2
26524	LATS2	LATS, large tumor suppressor, homolog 2 (Drosophila)						WONG_ADULT_TISSUE_STEM_MODULE																				SWEET_LUNG_CANCER_KRAS_DN	CUI_TCF21_TARGETS_2_DN														LINDGREN_BLADDER_CANCER_CLUSTER_2B
4363	ABCC1	ATP-binding cassette, sub-family C (CFTR/MRP), member 1						WONG_ADULT_TISSUE_STEM_MODULE																				SWEET_LUNG_CANCER_KRAS_DN								MILI_PSEUDOPODIA_HAPTOTAXIS_DN	GOZGIT_ESR1_TARGETS_DN
9619	ABCG1	ATP-binding cassette, sub-family G (WHITE), member 1						WONG_ADULT_TISSUE_STEM_MODULE																									WEST_ADRENOCORTICAL_TUMOR_DN
4257	MGST1	microsomal glutathione S-transferase 1						WONG_ADULT_TISSUE_STEM_MODULE																																						COLINA_TARGETS_OF_4EBP1_AND_4EBP2
1608	DGKG	diacylglycerol kinase, gamma 90kDa						WONG_ADULT_TISSUE_STEM_MODULE																																								BENPORATH_SUZ12_TARGETS
2355	FOSL2	FOS-like antigen 2							CHARAFE_BREAST_CANCER_LUMINAL_VS_MESENCHYMAL_DN		MODULE_6			PASINI_SUZ12_TARGETS_DN		MODULE_5	MODULE_1			MODULE_2			MODULE_38																MODULE_12			HALLMARK_TNFA_SIGNALING_VIA_NFKB
25907	TMEM158	transmembrane protein 158 (gene/pseudogene)							CHARAFE_BREAST_CANCER_LUMINAL_VS_MESENCHYMAL_DN			SCHUETZ_BREAST_CANCER_DUCTAL_INVASIVE_UP																				MIYAGAWA_TARGETS_OF_EWSR1_ETS_FUSIONS_DN				MILI_PSEUDOPODIA_HAPTOTAXIS_DN							LINDGREN_BLADDER_CANCER_CLUSTER_2B
253827	MSRB3	methionine sulfoxide reductase B3							CHARAFE_BREAST_CANCER_LUMINAL_VS_MESENCHYMAL_DN									LIM_MAMMARY_STEM_CELL_UP				CHICAS_RB1_TARGETS_CONFLUENT				LEE_BMP2_TARGETS_UP			CUI_TCF21_TARGETS_2_DN
54751	FBLIM1	filamin binding LIM protein 1							CHARAFE_BREAST_CANCER_LUMINAL_VS_MESENCHYMAL_DN																	LEE_BMP2_TARGETS_UP														CHARAFE_BREAST_CANCER_LUMINAL_VS_BASAL_DN							WANG_SMARCE1_TARGETS_UP
3460	IFNGR2	interferon gamma receptor 2 (interferon gamma transducer 1)							CHARAFE_BREAST_CANCER_LUMINAL_VS_MESENCHYMAL_DN																																	HALLMARK_TNFA_SIGNALING_VIA_NFKB
27115	PDE7B	phosphodiesterase 7B							CHARAFE_BREAST_CANCER_LUMINAL_VS_MESENCHYMAL_DN
72	ACTG2	actin, gamma 2, smooth muscle, enteric								MODULE_47	MODULE_6						MODULE_1	LIM_MAMMARY_STEM_CELL_UP		MODULE_2		CHICAS_RB1_TARGETS_CONFLUENT	MODULE_38								MARKEY_RB1_CHRONIC_LOF_DN	MIYAGAWA_TARGETS_OF_EWSR1_ETS_FUSIONS_DN									MODULE_220		LINDGREN_BLADDER_CANCER_CLUSTER_2B
2009	EML1	echinoderm microtubule associated protein like 1								MODULE_47		SCHUETZ_BREAST_CANCER_DUCTAL_INVASIVE_UP																	CUI_TCF21_TARGETS_2_DN
2615	LRRC32	leucine rich repeat containing 32								MODULE_47					MODULE_55	MODULE_5							MODULE_38		MODULE_88								WEST_ADRENOCORTICAL_TUMOR_DN		MODULE_60									MANALO_HYPOXIA_UP
1003	CDH5	cadherin 5, type 2 (vascular endothelium)								MODULE_47						MODULE_5				MODULE_2			MODULE_38					SWEET_LUNG_CANCER_KRAS_DN	CUI_TCF21_TARGETS_2_DN						MODULE_60
83988	NCALD	neurocalcin delta									MODULE_6				MODULE_55		MODULE_1								MODULE_88	LEE_BMP2_TARGETS_UP
9572	NR1D1	nuclear receptor subfamily 1, group D, member 1									MODULE_6				MODULE_55				NUYTTEN_EZH2_TARGETS_UP																MODULE_60				MODULE_12
10079	ATP9A	ATPase, class II, type 9A									MODULE_6				MODULE_55					MODULE_2					MODULE_88												GOZGIT_ESR1_TARGETS_DN		MODULE_12								WANG_SMARCE1_TARGETS_UP
8418	CMAHP	cytidine monophospho-N-acetylneuraminic acid hydroxylase, pseudogene									MODULE_6					MODULE_5																					GOZGIT_ESR1_TARGETS_DN
4151	MB	myoglobin									MODULE_6																								MODULE_60
57088	PLSCR4	phospholipid scramblase 4										SCHUETZ_BREAST_CANCER_DUCTAL_INVASIVE_UP														LEE_BMP2_TARGETS_UP			CUI_TCF21_TARGETS_2_DN																		WANG_SMARCE1_TARGETS_UP
54587	MXRA8	matrix-remodelling associated 8										SCHUETZ_BREAST_CANCER_DUCTAL_INVASIVE_UP														LEE_BMP2_TARGETS_UP								BRUINS_UVC_RESPONSE_VIA_TP53_GROUP_B
51278	IER5	immediate early response 5												PASINI_SUZ12_TARGETS_DN							BOQUEST_STEM_CELL_CULTURED_VS_FRESH_UP									PLASARI_TGFB1_TARGETS_1HR_UP												HALLMARK_TNFA_SIGNALING_VIA_NFKB
80854	SETD7	SET domain containing (lysine methyltransferase) 7												PASINI_SUZ12_TARGETS_DN												LEE_BMP2_TARGETS_UP			CUI_TCF21_TARGETS_2_DN					BRUINS_UVC_RESPONSE_VIA_TP53_GROUP_B														BENPORATH_SUZ12_TARGETS
51421	AMOTL2	angiomotin like 2												PASINI_SUZ12_TARGETS_DN																				BRUINS_UVC_RESPONSE_VIA_TP53_GROUP_B		MILI_PSEUDOPODIA_HAPTOTAXIS_DN							LINDGREN_BLADDER_CANCER_CLUSTER_2B
157506	RDH10	retinol dehydrogenase 10 (all-trans)												PASINI_SUZ12_TARGETS_DN																																		BENPORATH_SUZ12_TARGETS
261729	STEAP2	STEAP family member 2, metalloreductase												PASINI_SUZ12_TARGETS_DN
3638	INSIG1	insulin induced gene 1													MODULE_55	MODULE_5				MODULE_2					MODULE_88
5348	FXYD1	FXYD domain containing ion transport regulator 1													MODULE_55		MODULE_1	LIM_MAMMARY_STEM_CELL_UP		MODULE_2	BOQUEST_STEM_CELL_CULTURED_VS_FRESH_UP				MODULE_88	LEE_BMP2_TARGETS_UP		SWEET_LUNG_CANCER_KRAS_DN					WEST_ADRENOCORTICAL_TUMOR_DN		MODULE_60				MODULE_12
27289	RND1	Rho family GTPase 1													MODULE_55						BOQUEST_STEM_CELL_CULTURED_VS_FRESH_UP				MODULE_88													ANATOMICAL_STRUCTURE_DEVELOPMENT			MODULE_220								MULTICELLULAR_ORGANISMAL_DEVELOPMENT
8515	ITGA10	integrin, alpha 10													MODULE_55								MODULE_38		MODULE_88										MODULE_60
192683	SCAMP5	secretory carrier membrane protein 5													MODULE_55								MODULE_38		MODULE_88										MODULE_60
3290	HSD11B1	hydroxysteroid (11-beta) dehydrogenase 1													MODULE_55										MODULE_88			SWEET_LUNG_CANCER_KRAS_DN
3708	ITPR1	inositol 1,4,5-trisphosphate receptor, type 1														MODULE_5	MODULE_1
123879	DCUN1D3	DCN1, defective in cullin neddylation 1, domain containing 3 (S. cerevisiae)																LIM_MAMMARY_STEM_CELL_UP	NUYTTEN_EZH2_TARGETS_UP
10580	SORBS1	sorbin and SH3 domain containing 1																LIM_MAMMARY_STEM_CELL_UP			BOQUEST_STEM_CELL_CULTURED_VS_FRESH_UP						LANDIS_BREAST_CANCER_PROGRESSION_DN	SWEET_LUNG_CANCER_KRAS_DN	CUI_TCF21_TARGETS_2_DN				WEST_ADRENOCORTICAL_TUMOR_DN	BRUINS_UVC_RESPONSE_VIA_TP53_GROUP_B
55679	LIMS2	LIM and senescent cell antigen-like domains 2																LIM_MAMMARY_STEM_CELL_UP				CHICAS_RB1_TARGETS_CONFLUENT																							PEREZ_TP63_TARGETS
9853	RUSC2	RUN and SH3 domain containing 2																LIM_MAMMARY_STEM_CELL_UP
4884	NPTX1	neuronal pentraxin I																	NUYTTEN_EZH2_TARGETS_UP			CHICAS_RB1_TARGETS_CONFLUENT																ANATOMICAL_STRUCTURE_DEVELOPMENT			MODULE_220				PEREZ_TP63_TARGETS			BENPORATH_SUZ12_TARGETS	MULTICELLULAR_ORGANISMAL_DEVELOPMENT
64840	PORCN	porcupine homolog (Drosophila)																	NUYTTEN_EZH2_TARGETS_UP							LEE_BMP2_TARGETS_UP							WEST_ADRENOCORTICAL_TUMOR_DN
57561	ARRDC3	arrestin domain containing 3																	NUYTTEN_EZH2_TARGETS_UP										CUI_TCF21_TARGETS_2_DN								GOZGIT_ESR1_TARGETS_DN
25780	RASGRP3	RAS guanyl releasing protein 3 (calcium and DAG-regulated)																	NUYTTEN_EZH2_TARGETS_UP										CUI_TCF21_TARGETS_2_DN
51429	SNX9	sorting nexin 9																	NUYTTEN_EZH2_TARGETS_UP													MIYAGAWA_TARGETS_OF_EWSR1_ETS_FUSIONS_DN
5321	PLA2G4A	phospholipase A2, group IVA (cytosolic, calcium-dependent)																	NUYTTEN_EZH2_TARGETS_UP														WEST_ADRENOCORTICAL_TUMOR_DN							CHARAFE_BREAST_CANCER_LUMINAL_VS_BASAL_DN
91252	SLC39A13	solute carrier family 39 (zinc transporter), member 13																	NUYTTEN_EZH2_TARGETS_UP																	MILI_PSEUDOPODIA_HAPTOTAXIS_DN	GOZGIT_ESR1_TARGETS_DN
3984	LIMK1	LIM domain kinase 1																	NUYTTEN_EZH2_TARGETS_UP																			ANATOMICAL_STRUCTURE_DEVELOPMENT											MULTICELLULAR_ORGANISMAL_DEVELOPMENT
377677	CA13	carbonic anhydrase XIII																	NUYTTEN_EZH2_TARGETS_UP																											COLINA_TARGETS_OF_4EBP1_AND_4EBP2
8862	APLN	apelin																	NUYTTEN_EZH2_TARGETS_UP
85456	TNKS1BP1	tankyrase 1 binding protein 1, 182kDa																	NUYTTEN_EZH2_TARGETS_UP
2173	FABP7	fatty acid binding protein 7, brain																		MODULE_2											MARKEY_RB1_CHRONIC_LOF_DN							ANATOMICAL_STRUCTURE_DEVELOPMENT	MODULE_12		MODULE_220					COLINA_TARGETS_OF_4EBP1_AND_4EBP2			MULTICELLULAR_ORGANISMAL_DEVELOPMENT
27129	HSPB7	heat shock 27kDa protein family, member 7 (cardiovascular)																			BOQUEST_STEM_CELL_CULTURED_VS_FRESH_UP											MIYAGAWA_TARGETS_OF_EWSR1_ETS_FUSIONS_DN
6095	RORA	RAR-related orphan receptor A																			BOQUEST_STEM_CELL_CULTURED_VS_FRESH_UP												WEST_ADRENOCORTICAL_TUMOR_DN												PEREZ_TP63_TARGETS
23576	DDAH1	dimethylarginine dimethylaminohydrolase 1																			BOQUEST_STEM_CELL_CULTURED_VS_FRESH_UP																									COLINA_TARGETS_OF_4EBP1_AND_4EBP2		BENPORATH_SUZ12_TARGETS
151887	CCDC80	coiled-coil domain containing 80																				CHICAS_RB1_TARGETS_CONFLUENT		ESC_V6.5_UP_EARLY.V1_DN		LEE_BMP2_TARGETS_UP	LANDIS_BREAST_CANCER_PROGRESSION_DN					MIYAGAWA_TARGETS_OF_EWSR1_ETS_FUSIONS_DN								CHARAFE_BREAST_CANCER_LUMINAL_VS_BASAL_DN			LINDGREN_BLADDER_CANCER_CLUSTER_2B
55240	STEAP3	STEAP family member 3, metalloreductase																				CHICAS_RB1_TARGETS_CONFLUENT														MILI_PSEUDOPODIA_HAPTOTAXIS_DN
85480	TSLP	thymic stromal lymphopoietin																				CHICAS_RB1_TARGETS_CONFLUENT																										BENPORATH_SUZ12_TARGETS
5742	PTGS1	prostaglandin-endoperoxide synthase 1 (prostaglandin G/H synthase and cyclooxygenase)																					MODULE_38													MILI_PSEUDOPODIA_HAPTOTAXIS_DN								MANALO_HYPOXIA_UP
1408	CRY2	cryptochrome 2 (photolyase-like)																						ESC_V6.5_UP_EARLY.V1_DN		LEE_BMP2_TARGETS_UP
11228	RASSF8	Ras association (RalGDS/AF-6) domain family (N-terminal) member 8																						ESC_V6.5_UP_EARLY.V1_DN
477	ATP1A2	ATPase, Na+/K+ transporting, alpha 2 polypeptide																								LEE_BMP2_TARGETS_UP		SWEET_LUNG_CANCER_KRAS_DN					WEST_ADRENOCORTICAL_TUMOR_DN										LINDGREN_BLADDER_CANCER_CLUSTER_2B
3696	ITGB8	integrin, beta 8																								LEE_BMP2_TARGETS_UP			CUI_TCF21_TARGETS_2_DN			MIYAGAWA_TARGETS_OF_EWSR1_ETS_FUSIONS_DN					GOZGIT_ESR1_TARGETS_DN			CHARAFE_BREAST_CANCER_LUMINAL_VS_BASAL_DN							WANG_SMARCE1_TARGETS_UP
9413	FAM189A2	family with sequence similarity 189, member A2																								LEE_BMP2_TARGETS_UP									MODULE_60		GOZGIT_ESR1_TARGETS_DN
349633	C11orf34	chromosome 11 open reading frame 34																								LEE_BMP2_TARGETS_UP
4223	MEOX2	mesenchyme homeobox 2																										SWEET_LUNG_CANCER_KRAS_DN																					MULTICELLULAR_ORGANISMAL_DEVELOPMENT
79683	ZDHHC14	zinc finger, DHHC-type containing 14																											CUI_TCF21_TARGETS_2_DN		MARKEY_RB1_CHRONIC_LOF_DN
1602	DACH1	dachshund homolog 1 (Drosophila)																											CUI_TCF21_TARGETS_2_DN								GOZGIT_ESR1_TARGETS_DN										WANG_SMARCE1_TARGETS_UP	BENPORATH_SUZ12_TARGETS
3475	IFRD1	interferon-related developmental regulator 1																											CUI_TCF21_TARGETS_2_DN									ANATOMICAL_STRUCTURE_DEVELOPMENT											MULTICELLULAR_ORGANISMAL_DEVELOPMENT
2444	FRK	fyn-related kinase																											CUI_TCF21_TARGETS_2_DN
55790	CSGALNACT1	chondroitin sulfate N-acetylgalactosaminyltransferase 1																											CUI_TCF21_TARGETS_2_DN
65065	NBEAL1	neurobeachin-like 1																											CUI_TCF21_TARGETS_2_DN
92912	UBE2Q2	ubiquitin-conjugating enzyme E2Q family member 2																											CUI_TCF21_TARGETS_2_DN
6781	STC1	stanniocalcin 1																														MIYAGAWA_TARGETS_OF_EWSR1_ETS_FUSIONS_DN					GOZGIT_ESR1_TARGETS_DN							MANALO_HYPOXIA_UP
22801	ITGA11	integrin, alpha 11																														MIYAGAWA_TARGETS_OF_EWSR1_ETS_FUSIONS_DN						ANATOMICAL_STRUCTURE_DEVELOPMENT										BENPORATH_SUZ12_TARGETS	MULTICELLULAR_ORGANISMAL_DEVELOPMENT
9792	SERTAD2	SERTA domain containing 2																														MIYAGAWA_TARGETS_OF_EWSR1_ETS_FUSIONS_DN
57523	NYNRIN	NYN domain and retroviral integrase containing																															WEST_ADRENOCORTICAL_TUMOR_DN											MANALO_HYPOXIA_UP
79778	MICALL2	MICAL-like 2																															WEST_ADRENOCORTICAL_TUMOR_DN												PEREZ_TP63_TARGETS
26262	TSPAN17	tetraspanin 17																																BRUINS_UVC_RESPONSE_VIA_TP53_GROUP_B												COLINA_TARGETS_OF_4EBP1_AND_4EBP2
7975	MAFK	v-maf musculoaponeurotic fibrosarcoma oncogene homolog K (avian)																																BRUINS_UVC_RESPONSE_VIA_TP53_GROUP_B
10488	CREB3	cAMP responsive element binding protein 3																																		MILI_PSEUDOPODIA_HAPTOTAXIS_DN
121227	LRIG3	leucine-rich repeats and immunoglobulin-like domains 3																																		MILI_PSEUDOPODIA_HAPTOTAXIS_DN
10954	PDIA5	protein disulfide isomerase family A, member 5																																		MILI_PSEUDOPODIA_HAPTOTAXIS_DN
5447	POR	P450 (cytochrome) oxidoreductase																																		MILI_PSEUDOPODIA_HAPTOTAXIS_DN
3229	HOXC13	homeobox C13																																			GOZGIT_ESR1_TARGETS_DN	ANATOMICAL_STRUCTURE_DEVELOPMENT										BENPORATH_SUZ12_TARGETS
57688	ZSWIM6	zinc finger, SWIM-type containing 6																																			GOZGIT_ESR1_TARGETS_DN								PEREZ_TP63_TARGETS
374378	GALNTL4	UDP-N-acetyl-alpha-D-galactosamine:polypeptide N-acetylgalactosaminyltransferase-like 4																																			GOZGIT_ESR1_TARGETS_DN											BENPORATH_SUZ12_TARGETS
55357	TBC1D2	TBC1 domain family, member 2																																			GOZGIT_ESR1_TARGETS_DN
91181	NUP210L	nucleoporin 210kDa-like																																			GOZGIT_ESR1_TARGETS_DN
2051	EPHB6	EPH receptor B6																																							MODULE_220
4776	NFATC4	nuclear factor of activated T-cells, cytoplasmic, calcineurin-dependent 4																																										MANALO_HYPOXIA_UP
54873	PALMD	palmdelphin																																											PEREZ_TP63_TARGETS
91010	FMNL3	formin-like 3																																												COLINA_TARGETS_OF_4EBP1_AND_4EBP2
112574	SNX18	sorting nexin 18																																													WANG_SMARCE1_TARGETS_UP
4135	MAP6	microtubule-associated protein 6																																														BENPORATH_SUZ12_TARGETS
57348	TTYH1	tweety homolog 1 (Drosophila)																																														BENPORATH_SUZ12_TARGETS
25789	TMEM59L	transmembrane protein 59-like																																														BENPORATH_SUZ12_TARGETS
28231	SLCO4A1	solute carrier organic anion transporter family, member 4A1																																														BENPORATH_SUZ12_TARGETS
8622	PDE8B	phosphodiesterase 8B																																														BENPORATH_SUZ12_TARGETS
91404	SESTD1	SEC14 and spectrin domains 1
158219	TTC39B	tetratricopeptide repeat domain 39B
6564	SLC15A1	solute carrier family 15 (oligopeptide transporter), member 1
547	KIF1A	kinesin family member 1A
24146	CLDN15	claudin 15
7018	TF	transferrin
85379	KIAA1671	KIAA1671
57591	MKL1	megakaryoblastic leukemia (translocation) 1
8808	IL1RL2	interleukin 1 receptor-like 2
2740	GLP1R	glucagon-like peptide 1 receptor
775	CACNA1C	calcium channel, voltage-dependent, L type, alpha 1C subunit
91319	DERL3	Der1-like domain family, member 3
10392	NOD1	nucleotide-binding oligomerization domain containing 1
54502	RBM47	RNA binding motif protein 47
153769	PPP1R39	protein phosphatase 1, regulatory subunit 39
442213	C6orf138	chromosome 6 open reading frame 138
344758	GPR149	G protein-coupled receptor 149
283358	B4GALNT3	beta-1,4-N-acetyl-galactosaminyl transferase 3
9499	MYOT	myotilin
11153	FICD	FIC domain containing
270	AMPD1	adenosine monophosphate deaminase 1
57408	LRTM1	leucine-rich repeats and transmembrane domains 1
154215	NKAIN2	Na+/K+ transporting ATPase interacting 2
253017	TECRL	trans-2,3-enoyl-CoA reductase-like
100126582	LOC100126582	uncharacterized LOC100126582
394217	FGF7P2	fibroblast growth factor 7 pseudogene 2
6539	SLC6A12	solute carrier family 6 (neurotransmitter transporter, betaine/GABA), member 12
22901	ARSG	arylsulfatase G
815	CAMK2A	calcium/calmodulin-dependent protein kinase II alpha
84886	C1orf198	chromosome 1 open reading frame 198
84957	RELT	RELT tumor necrosis factor receptor
440279	UNC13C	unc-13 homolog C (C. elegans)
163351	GBP6	guanylate binding protein family, member 6
255061	TAC4	tachykinin 4 (hemokinin)
158160	HSD17B7P2	hydroxysteroid (17-beta) dehydrogenase 7 pseudogene 2
116729	PPP1R27	protein phosphatase 1, regulatory subunit 27
124599	CD300LB	CD300 molecule-like family member b
79896	THNSL1	threonine synthase-like 1 (S. cerevisiae)
220077	LOC220077	dedicator of cytokinesis 1 pseudogene
100131098	LOC100131098	---
652798	LOC652798	---
732446	LOC732446	---
[truncated: 53 more columns]
