# Supplementary material for: PAX7 target genes are globally repressed in facioscapulohumeral muscular dystrophy skeletal muscle
Source: Nat Commun. 2017 Dec 18;8:2152. doi: 10.1038/s41467-017-01200-4 (PMC5735185; doi:10.1038/s41467-017-01200-4)
Supplement: Supplementary file 9 — Supplementary Data 6 [file 41467_2017_1200_MOESM9_ESM.xlsx]

## Sheet: Sheet1
Data base	Accession	Gene(s) of study	Reference	Assay	Organism	Cell type	Experiment description	Sample Count
GEO	GSE45883	DUX4	Young et al. 2013 and Yao et al. 2014	RNA-seq	Human	Immortalised myoblasts	Lenti-viral over-expression of DUX4, in 2 separate cell lines and two separate lines one GFP control and on uninfected control (contaminated with DUX4 reads)	4
GEO	Obtained from author	DUX4	Choi et al. 2016	RNA-seq	Human	iDUX4 Human myoblasts	induction of iDUX4 cells with 250 ng/ml dox for 6hrs	6
GEO	GSE33838	DUX4	Geng et al., 2012	Microarray: Illumina Genome Analyzer IIx (Homo sapiens)	Human	Immortalised myoblasts	Lenti-viral over-expression of DUX4-fl, DUX4s, GFP and uninfected control	16
NA	New data	Pax7, PAX7:FOXO1A and Pax7:ERD	New data	Microarray: Affymetrix Mouse Gene 1.0 ST Array [transcript (gene) version]	Mouse	Primary satellite cells	Retro-viral over-expression of Pax7, PAX7:FOXO1A, Pax7:ERD and control retro-virus	12
GEO	GSE32266	Pax7 and Pax3	Soleimani et al ., 2012	Microarray: Affymetrix Mouse Gene 1.0 ST Array [transcript (gene) version]	Mouse	Skeletal muscle myoblasts	Transfection with Pax3, Pax7 or control plasmids	9
							Total sample count	35
Data base	Accession	Sample Type	Reference	Assay	Experiment description	DUX4 expression		Sample Count
GEO	GSE36398	Muscle biopsy	Rahimov et al., 2012	Microarray: Affymetrix Human Gene 1.0 ST Array [transcript (gene) version]	Biceps and Deltoids biopsies were obtained from patients and matched controls	No		50
GEO	GSE3307	Muscle biopsy	Bakay et al., 2010	Microarray: [HG-U133A] Affymetrix Human Genome U133A Array	Quadriceps biopsies were obtained from patients and matched controls	No		30
GEO	GSE26852	Muscle biopsy	Tasca et al., 2012	Illumina HumanHT-12 V3.0 expression beadchip	Various muscle biopsies from patients and matched controls	No		15
GEO	GSE10760	Muscle biopsy	Osborne et al., 2007	Microarray: [HG-U133A] Affymetrix Human Genome U133A Array	Quadriceps biopsies were obtained from patients and matched controls	No		49
GEO	GSE9397	Muscle biopsy	Dixit et al., 2007	Microarray: [HG-U133A] Affymetrix Human Genome U133A Array	Unspecified skeletal muscle biopsy	Yes		20
GEO	GSE56787	Muscle biopsy	Yao et al. 2014	RNA-seq	Quadriceps biopsies were obtained from patients and matched controls (control sample C6 is from TA and was thus excluded from analysis)	Not measured		23
							Total sample count	187
